# Supplementary material for: Gut AstA mediates sleep deprivation-induced energy wasting in Drosophila
Source: Cell Discov. 2023 May 23;9:49. doi: 10.1038/s41421-023-00541-3 (PMC10206085; doi:10.1038/s41421-023-00541-3)
Supplement: Supplementary file 2 — Supplementary Table S1 [file 41421_2023_541_MOESM2_ESM.xlsx]

## Sheet: Sheet1
Supplementary Table S1. Marker genes expressed in the adult AstA EEs.
fbgn	gene symbol	id	project id	group id	group name	p_value	avgLogFC	pct1	pct2	padj
FBgn0038147	CCHa2	366	23	12	AstA-EE	4.34828441431178e-211	4.29	0.4	0.24	4.40959522455358e-207
FBgn0037976	Tk	366	23	12	AstA-EE	2.38585027092469e-159	3.46	0.55	0.21	2.41949075974473e-155
FBgn0015591	AstA	366	23	12	AstA-EE	2.55167105691787e-79	3.21	0.28	0.09	2.58764961882041e-75
FBgn0032336	AstC	366	23	12	AstA-EE	6.63257336144069e-150	3.2	0.52	0.3	6.726092645837e-146
FBgn0038199	CCHa1	366	23	12	AstA-EE	0	2.95	0.6	0.11	0
FBgn0031945	CG7191	366	23	12	AstA-EE	4.10463601772555e-162	2.81	0.33	0.07	4.16251138557548e-158
FBgn0085415	CG34386	366	23	12	AstA-EE	1.9156296989941e-71	2.74	0.29	0.07	1.94264007774991e-67
FBgn0031294	IA-2	366	23	12	AstA-EE	9.76767781828144e-321	2.64	0.99	0.4	9.90540207551921e-317
FBgn0038198	Npc2b	366	23	12	AstA-EE	7.20034315983214e-274	2.62	0.59	0.12	7.30186799838578e-270
FBgn0032048	Dh31	366	23	12	AstA-EE	2.15161996254925e-108	2.46	0.13	0.06	2.18195780402119e-104
FBgn0035495	CG14989	366	23	12	AstA-EE	4.16263777836544e-98	2.37	0.36	0.2	4.2213309710404e-94
FBgn0003996	w	366	23	12	AstA-EE	3.65823972430797e-222	2.29	0.75	0.2	3.70982090442071e-218
FBgn0035756	unc-13-4A	366	23	12	AstA-EE	1.09203714200608e-143	2.27	0.63	0.17	1.10743486570837e-139
FBgn0032946	nrv3	366	23	12	AstA-EE	1.41894480720377e-274	2.24	0.9	0.24	1.43895192898534e-270
FBgn0032087	CG9568	366	23	12	AstA-EE	5.16716088953931e-122	2.22	0.55	0.22	5.24001785808182e-118
FBgn0260658	CG42541	366	23	12	AstA-EE	2.22603110782111e-247	2.09	0.54	0.13	2.25741814644139e-243
FBgn0041707	7B2	366	23	12	AstA-EE	4.08542350584881e-242	2.09	0.91	0.23	4.14302797728128e-238
FBgn0262728	Pal2	366	23	12	AstA-EE	1.85010953477122e-201	2.07	0.78	0.14	1.8761960792115e-197
FBgn0038658	CG14292	366	23	12	AstA-EE	6.00588363119489e-96	2.04	0.32	0.09	6.09056659039474e-92
FBgn0004595	pros	366	23	12	AstA-EE	5.33165956446354e-202	2.01	0.76	0.18	5.40683596432248e-198
FBgn0050183	CG30183	366	23	12	AstA-EE	3.41991919135963e-189	1.96	0.73	0.13	3.4681400519578e-185
FBgn0023179	amon	366	23	12	AstA-EE	6.82061083199231e-149	1.94	0.63	0.12	6.9167814447234e-145
FBgn0001122	Galphao	366	23	12	AstA-EE	1.46836278827116e-202	1.91	0.69	0.17	1.48906670358578e-198
FBgn0033775	Cyp9h1	366	23	12	AstA-EE	2.83131646197265e-130	1.91	0.45	0.06	2.87123802408646e-126
FBgn0001224	Hsp23	366	23	12	AstA-EE	2.02744345453976e-137	1.86	0.7	0.31	2.05603040724877e-133
FBgn0263316	Mrp4	366	23	12	AstA-EE	1.05684980399558e-150	1.85	0.52	0.05	1.07175138623192e-146
FBgn0011224	heph	366	23	12	AstA-EE	1.25013200710097e-171	1.84	0.66	0.1	1.26775886840109e-167
FBgn0283509	Phm	366	23	12	AstA-EE	3.96364091563756e-188	1.79	0.86	0.23	4.01952825254805e-184
FBgn0001223	Hsp22	366	23	12	AstA-EE	9.38316365230062e-141	1.71	0.72	0.34	9.51546625979806e-137
FBgn0052547	CG32547	366	23	12	AstA-EE	2.95922415267921e-145	1.67	0.46	0.05	3.00094921323199e-141
FBgn0259101	CG42249	366	23	12	AstA-EE	9.44677227746362e-75	1.67	0.54	0.2	9.57997176657586e-71
FBgn0264006	dysc	366	23	12	AstA-EE	2.4357137197771e-121	1.65	0.52	0.1	2.47005728322596e-117
FBgn0038975	Nrx-1	366	23	12	AstA-EE	2.19671219817055e-146	1.64	0.57	0.09	2.22768584016475e-142
FBgn0263995	cpo	366	23	12	AstA-EE	4.8338357723089e-128	1.63	0.67	0.27	4.90199285669846e-124
FBgn0052865	lncRNA:alphagamma-element:CR32865	366	23	12	AstA-EE	2.71268737419486e-130	1.61	0.66	0.28	2.75093626617101e-126
FBgn0264494	CG17646	366	23	12	AstA-EE	3.43189663882962e-168	1.6	0.45	0.09	3.48028638143711e-164
FBgn0002921	Atpalpha	366	23	12	AstA-EE	6.54395767972576e-103	1.59	0.67	0.3	6.6362274830099e-99
FBgn0261262	CG42613	366	23	12	AstA-EE	1.66280135390244e-197	1.57	0.45	0.04	1.68624685299247e-193
FBgn0027287	Gmap	366	23	12	AstA-EE	5.55581009908883e-103	1.57	0.64	0.21	5.63414702148598e-99
FBgn0002578	Kaz-m1	366	23	12	AstA-EE	2.11268452373252e-80	1.56	0.62	0.18	2.14247337551715e-76
FBgn0031306	CG4577	366	23	12	AstA-EE	1.69916936500402e-124	1.52	0.5	0.03	1.72312765305057e-120
FBgn0029843	Nep1	366	23	12	AstA-EE	4.039438681296e-77	1.52	0.3	0.09	4.09639476670227e-73
FBgn0037724	Fst	366	23	12	AstA-EE	1.4287675374875e-73	1.5	0.58	0.21	1.44891315976608e-69
FBgn0051451	lncRNA:CR31451	366	23	12	AstA-EE	9.05436422019328e-107	1.48	0.46	0.06	9.182030755698e-103
FBgn0034356	Pepck2	366	23	12	AstA-EE	3.42360775913745e-101	1.48	0.47	0.1	3.47188062854129e-97
FBgn0042101	CG18744	366	23	12	AstA-EE	3.50365897285199e-110	1.47	0.44	0.16	3.55306056436921e-106
FBgn0032734	CG15169	366	23	12	AstA-EE	3.69628258698834e-71	1.47	0.23	0.05	3.74840017146487e-67
FBgn0013276	Hsp70Ab	366	23	12	AstA-EE	9.43748609153722e-111	1.45	0.68	0.35	9.5705546454279e-107
FBgn0013275	Hsp70Aa	366	23	12	AstA-EE	4.73814340216495e-108	1.44	0.68	0.35	4.80495122413547e-104
FBgn0035321	CG1275	366	23	12	AstA-EE	6.02135894873919e-111	1.42	0.5	0.11	6.10626010991642e-107
FBgn0264089	sli	366	23	12	AstA-EE	1.11409696430158e-105	1.42	0.43	0.09	1.12980573149823e-101
FBgn0261089	Sytalpha	366	23	12	AstA-EE	1.70970183807506e-92	1.42	0.34	0.09	1.73380863399192e-88
FBgn0264001	bru3	366	23	12	AstA-EE	7.99557951949192e-113	1.4	0.66	0.35	8.10831719071676e-109
FBgn0003435	sm	366	23	12	AstA-EE	5.71203346350385e-104	1.4	0.43	0.11	5.79257313533925e-100
FBgn0035043	CG4781	366	23	12	AstA-EE	1.0327394955458e-84	1.4	0.52	0.18	1.04730112243299e-80
FBgn0263111	cac	366	23	12	AstA-EE	3.28996204773045e-91	1.37	0.37	0.06	3.33635051260345e-87
FBgn0001105	Gbeta13F	366	23	12	AstA-EE	5.76210036666325e-102	1.36	0.77	0.33	5.8433459818332e-98
FBgn0087007	bbg	366	23	12	AstA-EE	7.31803436544511e-78	1.36	0.45	0.2	7.42121864999789e-74
FBgn0052423	shep	366	23	12	AstA-EE	2.30706823649465e-90	1.35	0.65	0.24	2.33959789862922e-86
FBgn0001225	Hsp26	366	23	12	AstA-EE	5.88905582270296e-74	1.35	0.8	0.43	5.97209150980308e-70
FBgn0001233	Hsp83	366	23	12	AstA-EE	1.7074799638102e-89	1.33	0.85	0.37	1.73155543129992e-85
FBgn0029761	SK	366	23	12	AstA-EE	5.27390169093636e-117	1.32	0.47	0.1	5.34826370477856e-113
FBgn0261999	Ca-Ma2d	366	23	12	AstA-EE	7.16158062484076e-103	1.31	0.41	0.05	7.26255891165102e-99
FBgn0034225	veil	366	23	12	AstA-EE	1.28292275969208e-79	1.31	0.49	0.18	1.30101197060374e-75
FBgn0003165	pum	366	23	12	AstA-EE	3.58954425164858e-75	1.31	0.53	0.21	3.64015682559682e-71
FBgn0001218	Hsc70-3	366	23	12	AstA-EE	1.43055008239045e-67	1.31	0.76	0.38	1.45072083855215e-63
FBgn0262475	bru2	366	23	12	AstA-EE	8.40619569204544e-71	1.3	0.4	0.15	8.52472305130328e-67
FBgn0035542	DOR	366	23	12	AstA-EE	3.87943693629726e-61	1.3	0.51	0.22	3.93413699709905e-57
FBgn0004509	Fur1	366	23	12	AstA-EE	3.13194263991023e-86	1.28	0.35	0.14	3.17610303113296e-82
FBgn0039098	GILT3	366	23	12	AstA-EE	4.96131811974279e-122	1.27	0.39	0.05	5.03127270523116e-118
FBgn0261090	Sytbeta	366	23	12	AstA-EE	1.10770805291721e-95	1.27	0.42	0.03	1.12332673646335e-91
FBgn0039831	CG12054	366	23	12	AstA-EE	1.62634371919036e-76	1.27	0.53	0.26	1.64927516563094e-72
FBgn0250869	CG42240	366	23	12	AstA-EE	1.46523944832493e-79	1.26	0.46	0.22	1.48589932454631e-75
FBgn0052506	CG32506	366	23	12	AstA-EE	1.47914985812579e-83	1.25	0.37	0.04	1.50000587112536e-79
FBgn0028743	Dhit	366	23	12	AstA-EE	2.34721902565086e-75	1.25	0.4	0.17	2.38031481391254e-71
FBgn0053126	NLaz	366	23	12	AstA-EE	4.80576745651081e-67	1.25	0.49	0.16	4.87352877764761e-63
FBgn0051140	CG31140	366	23	12	AstA-EE	3.20736249156538e-84	1.24	0.41	0.05	3.25258630269645e-80
FBgn0001235	hth	366	23	12	AstA-EE	4.38055581025924e-41	1.24	0.33	0.13	4.4423216471839e-37
FBgn0265182	CG44247	366	23	12	AstA-EE	1.59800069278382e-91	1.23	0.45	0.06	1.62053250255207e-87
FBgn0086674	Tpst	366	23	12	AstA-EE	2.79989682578573e-97	1.22	0.39	0.21	2.83937537102931e-93
FBgn0035934	TrpA1	366	23	12	AstA-EE	4.79610106182208e-70	1.22	0.26	0.06	4.86372608679377e-66
FBgn0001991	Ca-alpha1D	366	23	12	AstA-EE	5.19110950460138e-108	1.21	0.39	0.02	5.26430414861626e-104
FBgn0022893	Df31	366	23	12	AstA-EE	4.75668362482138e-67	1.21	0.57	0.25	4.82375286393137e-63
FBgn0036111	Aps	366	23	12	AstA-EE	2.35249030456303e-66	1.21	0.48	0.21	2.38566041785737e-62
FBgn0053547	Rim	366	23	12	AstA-EE	9.85524273585119e-85	1.2	0.39	0.04	9.99420165842669e-81
FBgn0020545	kraken	366	23	12	AstA-EE	1.00839643139221e-45	1.19	0.43	0.21	1.02261482107484e-41
FBgn0051345	CG31345	366	23	12	AstA-EE	2.29661164591557e-93	1.18	0.3	0.04	2.32899387012298e-89
FBgn0038725	CG6184	366	23	12	AstA-EE	3.3745963501435e-87	1.18	0.41	0.05	3.42217815868052e-83
FBgn0001234	lncRNA:Hsromega	366	23	12	AstA-EE	6.14698369317085e-55	1.18	0.58	0.21	6.23365616324456e-51
FBgn0000108	Appl	366	23	12	AstA-EE	9.83293299751625e-82	1.17	0.41	0.08	9.97157735278122e-78
FBgn0264490	Eip93F	366	23	12	AstA-EE	1.09091533724117e-62	1.17	0.66	0.39	1.10629724349627e-58
FBgn0286778	CG46385	366	23	12	AstA-EE	2.13515763902033e-83	1.16	0.74	0.32	2.16526336173052e-79
FBgn0024361	Tsp2A	366	23	12	AstA-EE	2.98477766990631e-58	1.16	0.5	0.27	3.02686303505199e-54
FBgn0263980	Stacl	366	23	12	AstA-EE	4.34305537050649e-57	1.16	0.27	0.04	4.40429245123064e-53
FBgn0263352	Unr	366	23	12	AstA-EE	1.01983612553451e-78	1.15	0.7	0.38	1.03421581490454e-74
FBgn0014343	mirr	366	23	12	AstA-EE	5.84340069326985e-50	1.15	0.35	0.07	5.92579264304495e-46
FBgn0031636	CG12194	366	23	12	AstA-EE	1.05546959786525e-85	1.14	0.49	0.09	1.07035171919515e-81
FBgn0266098	rg	366	23	12	AstA-EE	4.79694818509302e-96	1.13	0.53	0.31	4.86458515450283e-92
FBgn0013342	nSyb	366	23	12	AstA-EE	1.16907204811186e-68	1.13	0.3	0.04	1.18555596399023e-64
FBgn0013343	Syx1A	366	23	12	AstA-EE	1.79527806432897e-52	1.13	0.41	0.2	1.82059148503601e-48
FBgn0015380	drl	366	23	12	AstA-EE	4.81047713020105e-71	1.12	0.39	0.18	4.87830485773688e-67
FBgn0026160	tna	366	23	12	AstA-EE	8.18125998721803e-69	1.12	0.59	0.31	8.29661575303781e-65
FBgn0259735	mtgo	366	23	12	AstA-EE	2.01883083035238e-60	1.12	0.45	0.2	2.04729634506035e-56
FBgn0050502	fa2h	366	23	12	AstA-EE	2.34547946247312e-46	1.12	0.35	0.11	2.37855072289399e-42
FBgn0004648	svr	366	23	12	AstA-EE	1.45141206333786e-100	1.11	0.68	0.24	1.47187697343092e-96
FBgn0016977	spen	366	23	12	AstA-EE	1.72902078417747e-47	1.11	0.48	0.25	1.75339997723437e-43
FBgn0010651	MFS14	366	23	12	AstA-EE	1.0222198501791e-46	1.11	0.49	0.19	1.03663315006663e-42
FBgn0010014	CanB	366	23	12	AstA-EE	4.9941003518914e-83	1.1	0.37	0.05	5.06451716685307e-79
FBgn0032801	CG10165	366	23	12	AstA-EE	4.0943694051649e-57	1.1	0.44	0.23	4.15210001377772e-53
FBgn0025726	unc-13	366	23	12	AstA-EE	2.65964187102988e-53	1.1	0.29	0.06	2.6971428214114e-49
FBgn0263445	asRNA:CR43468	366	23	12	AstA-EE	5.03534694771005e-97	1.09	0.42	0.22	5.10634533967276e-93
FBgn0259927	CG42450	366	23	12	AstA-EE	8.47525380465147e-84	1.09	0.37	0.04	8.59475488329706e-80
FBgn0035246	CG13928	366	23	12	AstA-EE	4.34927631832281e-67	1.08	0.38	0.06	4.41060111441116e-63
FBgn0029687	Vap33	366	23	12	AstA-EE	5.11648352615664e-54	1.08	0.58	0.31	5.18862594387545e-50
FBgn0039674	CG1907	366	23	12	AstA-EE	1.24915750628215e-48	1.08	0.44	0.24	1.26677062712073e-44
FBgn0036576	CG5151	366	23	12	AstA-EE	2.57536892554303e-63	1.07	0.45	0.29	2.61168162739319e-59
FBgn0266411	sima	366	23	12	AstA-EE	1.09946445786218e-60	1.06	0.39	0.27	1.11496690671804e-56
FBgn0000479	dnc	366	23	12	AstA-EE	2.75222645462727e-51	1.06	0.53	0.29	2.79103284763752e-47
FBgn0263289	scrib	366	23	12	AstA-EE	2.91277783240845e-56	1.05	0.39	0.23	2.95384799984541e-52
FBgn0033093	CG3270	366	23	12	AstA-EE	7.66336746831138e-45	1.05	0.19	0.08	7.77142094961457e-41
FBgn0037291	CG14662	366	23	12	AstA-EE	2.23174261115475e-108	1.04	0.3	0.009	2.26321018197203e-104
FBgn0033502	CG12910	366	23	12	AstA-EE	6.05815764543431e-89	1.04	0.34	0.16	6.14357766823493e-85
FBgn0259246	brp	366	23	12	AstA-EE	5.53302729709443e-81	1.04	0.35	0.02	5.61104298198346e-77
FBgn0010300	brat	366	23	12	AstA-EE	3.24500583079909e-55	1.04	0.41	0.15	3.29076041301336e-51
FBgn0013334	Sap47	366	23	12	AstA-EE	1.7606580442138e-47	1.04	0.39	0.14	1.78548332263722e-43
FBgn0285926	Imp	366	23	12	AstA-EE	5.50693626657686e-55	1.03	0.6	0.34	5.5845840679356e-51
FBgn0000659	fkh	366	23	12	AstA-EE	5.57574206592937e-53	1.03	0.51	0.28	5.65436002905898e-49
FBgn0001230	Hsp68	366	23	12	AstA-EE	1.62212941936395e-40	1.03	0.55	0.36	1.64500144417698e-36
FBgn0024150	Ac78C	366	23	12	AstA-EE	6.77366414020485e-87	1.02	0.35	0.04	6.86917280458174e-83
FBgn0020238	14-3-3epsilon	366	23	12	AstA-EE	1.74749641360805e-65	1.02	0.82	0.46	1.77213611303992e-61
FBgn0030521	CtsB1	366	23	12	AstA-EE	1.19135262157767e-55	1.02	0.7	0.33	1.20815069354191e-51
FBgn0031453	Bacc	366	23	12	AstA-EE	3.53067760017471e-52	1.02	0.64	0.27	3.58046015433717e-48
FBgn0052767	CG32767	366	23	12	AstA-EE	6.25279472070662e-51	1.02	0.41	0.22	6.34095912626858e-47
FBgn0035583	CG13704	366	23	12	AstA-EE	1.69974639501695e-38	1.02	0.5	0.21	1.72371281918669e-34
FBgn0037475	Fer1	366	23	12	AstA-EE	1.22766697928472e-85	1.01	0.27	0.02	1.24497708369264e-81
FBgn0264328	asRNA:CR43787	366	23	12	AstA-EE	5.20570820114432e-83	1.01	0.47	0.29	5.27910868678046e-79
FBgn0033437	CG12926	366	23	12	AstA-EE	4.79015998595907e-54	1.01	0.4	0.19	4.85770124176109e-50
FBgn0023526	CG2865	366	23	12	AstA-EE	3.8554952412273e-47	1.01	0.51	0.31	3.9098577241286e-43
FBgn0261822	Bsg	366	23	12	AstA-EE	6.55480383108885e-47	1.01	0.67	0.34	6.6472265651072e-43
FBgn0014009	Rab2	366	23	12	AstA-EE	1.35566194103857e-43	1.01	0.44	0.2	1.37477677440721e-39
FBgn0035432	ZnT63C	366	23	12	AstA-EE	3.6520548578485e-41	1.01	0.29	0.1	3.70354883134416e-37
FBgn0038799	MFS9	366	23	12	AstA-EE	3.8972051097896e-41	1.01	0.22	0.05	3.95215570183764e-37
FBgn0265595	CG44422	366	23	12	AstA-EE	3.96997829650858e-88	1	0.32	0.02	4.02595499048935e-84
FBgn0039106	CG10301	366	23	12	AstA-EE	3.4315979141126e-84	1	0.3	0.02	3.47998344470158e-80
FBgn0003371	sgg	366	23	12	AstA-EE	9.02698645154854e-56	1	0.45	0.33	9.15426696051538e-52
FBgn0004868	Gdi	366	23	12	AstA-EE	1.00843837898496e-46	1	0.59	0.32	1.02265736012864e-42
FBgn0051004	mesh	366	23	12	AstA-EE	8.3994476901255e-44	1	0.55	0.3	8.51787990255627e-40
FBgn0035720	CG10077	366	23	12	AstA-EE	3.61223110901882e-48	0.99	0.45	0.27	3.66316356765599e-44
FBgn0013278	Hsp70Bb	366	23	12	AstA-EE	3.63241315182715e-49	0.98	0.45	0.28	3.68363017726791e-45
FBgn0025692	Lfg	366	23	12	AstA-EE	1.33245409400087e-35	0.98	0.33	0.12	1.35124169672628e-31
FBgn0033579	CG13229	366	23	12	AstA-EE	2.26288528542314e-81	0.97	0.28	0.04	2.2947919679476e-77
FBgn0036927	Gabat	366	23	12	AstA-EE	8.37774559726009e-69	0.97	0.27	0.07	8.49587181018145e-65
FBgn0034736	gas	366	23	12	AstA-EE	1.57658586088231e-56	0.97	0.26	0.13	1.59881572152075e-52
FBgn0036945	Ssk	366	23	12	AstA-EE	2.22043590339004e-36	0.97	0.45	0.21	2.25174404962783e-32
FBgn0053100	eIF4EHP	366	23	12	AstA-EE	3.13977136685177e-46	0.96	0.4	0.21	3.18404214312438e-42
FBgn0029093	cathD	366	23	12	AstA-EE	1.04713355645915e-36	0.96	0.37	0.15	1.06189813960523e-32
FBgn0259108	futsch	366	23	12	AstA-EE	4.52477991163839e-49	0.95	0.3	0.07	4.58857930839249e-45
FBgn0000416	Sap-r	366	23	12	AstA-EE	2.96625256364562e-46	0.95	0.66	0.38	3.00807672479303e-42
FBgn0001994	crp	366	23	12	AstA-EE	2.61455139183308e-45	0.95	0.38	0.22	2.65141656645792e-41
FBgn0033717	CG8839	366	23	12	AstA-EE	5.04112642740271e-33	0.95	0.44	0.23	5.11220631002909e-29
FBgn0010044	GstD8	366	23	12	AstA-EE	2.3124150701606e-69	0.94	0.25	0.02	2.34502012264986e-65
FBgn0266410	CG45050	366	23	12	AstA-EE	8.83139012672267e-51	0.94	0.75	0.4	8.95591272750946e-47
FBgn0011481	Ssdp	366	23	12	AstA-EE	3.0001103156366e-46	0.94	0.41	0.25	3.04241187108708e-42
FBgn0085205	CG34176	366	23	12	AstA-EE	5.11848159830797e-46	0.94	0.64	0.31	5.19065218884411e-42
FBgn0000084	AnxB10	366	23	12	AstA-EE	7.2330848511576e-46	0.94	0.33	0.08	7.33507134755892e-42
FBgn0263106	DnaJ-1	366	23	12	AstA-EE	6.32530717483635e-43	0.94	0.55	0.24	6.41449400600154e-39
FBgn0001404	egh	366	23	12	AstA-EE	8.21098191407054e-36	0.94	0.47	0.21	8.32675675905893e-32
FBgn0041094	scyl	366	23	12	AstA-EE	1.21179354033153e-30	0.94	0.55	0.36	1.2288798292502e-26
FBgn0038257	smp-30	366	23	12	AstA-EE	4.0511916360674e-29	0.94	0.27	0.16	4.10831343813595e-25
FBgn0266579	tau	366	23	12	AstA-EE	3.5272534264669e-77	0.93	0.33	0.09	3.57698769978008e-73
FBgn0036725	CG18265	366	23	12	AstA-EE	2.50434924648506e-56	0.93	0.31	0.06	2.5396605708605e-52
FBgn0034718	wdp	366	23	12	AstA-EE	1.12263947376516e-49	0.93	0.44	0.25	1.13846869034525e-45
FBgn0262739	AGO1	366	23	12	AstA-EE	8.02821585385329e-37	0.93	0.47	0.27	8.14141369739262e-33
FBgn0015371	chn	366	23	12	AstA-EE	5.39440947007186e-55	0.92	0.35	0.09	5.47047064359987e-51
FBgn0040070	Trx-2	366	23	12	AstA-EE	7.40234611248971e-35	0.92	0.57	0.33	7.50671919267581e-31
FBgn0000083	AnxB9	366	23	12	AstA-EE	3.51142180354411e-30	0.92	0.28	0.14	3.56093285097408e-26
FBgn0261113	Xrp1	366	23	12	AstA-EE	1.05037550199498e-45	0.91	0.65	0.28	1.06518579657311e-41
FBgn0014455	Ahcy	366	23	12	AstA-EE	3.69152500800831e-42	0.91	0.45	0.26	3.74357551062123e-38
FBgn0030400	Pits	366	23	12	AstA-EE	2.87963415973568e-36	0.91	0.41	0.25	2.92023700138795e-32
FBgn0032805	CG10337	366	23	12	AstA-EE	4.07599741163176e-70	0.9	0.45	0.29	4.13346897513577e-66
FBgn0030897	Frq1	366	23	12	AstA-EE	4.62957591621858e-67	0.9	0.22	0.01	4.69485293663726e-63
FBgn0053995	CG33995	366	23	12	AstA-EE	5.27235823786984e-55	0.9	0.49	0.32	5.34669848902381e-51
FBgn0023529	CG2918	366	23	12	AstA-EE	1.11784627476716e-32	0.9	0.41	0.19	1.13360790724138e-28
FBgn0021800	Reph	366	23	12	AstA-EE	1.97079414382713e-64	0.89	0.35	0.18	1.99858234125509e-60
FBgn0031118	RhoGAP19D	366	23	12	AstA-EE	6.96616375886298e-42	0.89	0.31	0.23	7.06438666786295e-38
FBgn0040153	l(1)G0469	366	23	12	AstA-EE	4.38250364978439e-36	0.89	0.46	0.34	4.44429695124635e-32
FBgn0050411	CG30411	366	23	12	AstA-EE	3.09389906473739e-35	0.89	0.31	0.12	3.13752304155019e-31
FBgn0003231	ref(2)P	366	23	12	AstA-EE	9.40252191358859e-29	0.89	0.35	0.15	9.53509747257019e-25
FBgn0039644	rdog	366	23	12	AstA-EE	1.98617263252071e-61	0.88	0.31	0.04	2.01417766663925e-57
FBgn0262738	norpA	366	23	12	AstA-EE	5.91028543500898e-54	0.88	0.32	0.09	5.99362045964261e-50
FBgn0027492	wdb	366	23	12	AstA-EE	8.22801602795198e-36	0.88	0.36	0.2	8.34403105394611e-32
FBgn0010228	HmgZ	366	23	12	AstA-EE	2.68286913169059e-30	0.88	0.41	0.17	2.72069758644743e-26
FBgn0038179	CG9312	366	23	12	AstA-EE	5.41507250530344e-105	0.87	0.26	0.002	5.49142502762822e-101
FBgn0003093	Pkc98E	366	23	12	AstA-EE	5.17031449804558e-51	0.87	0.35	0.2	5.24321593246802e-47
FBgn0030479	Rbp1-like	366	23	12	AstA-EE	1.11388634232275e-44	0.87	0.35	0.22	1.1295921397495e-40
FBgn0285917	sbb	366	23	12	AstA-EE	4.03245739822469e-35	0.87	0.35	0.14	4.08931504753966e-31
FBgn0086677	jeb	366	23	12	AstA-EE	2.36512279400046e-52	0.86	0.22	0.02	2.39847102539587e-48
FBgn0024734	PRL-1	366	23	12	AstA-EE	1.23925387298638e-42	0.86	0.44	0.33	1.25672735259549e-38
FBgn0003463	sog	366	23	12	AstA-EE	3.46984882326486e-42	0.86	0.25	0.14	3.5187736916729e-38
FBgn0030234	CG15211	366	23	12	AstA-EE	3.62985223130538e-36	0.86	0.38	0.18	3.68103314776679e-32
FBgn0003943	Ubi-p63E	366	23	12	AstA-EE	1.45492066154289e-32	0.86	0.52	0.26	1.47543504287064e-28
FBgn0027550	CG6495	366	23	12	AstA-EE	1.84575994836017e-64	0.85	0.29	0.04	1.87178516363205e-60
FBgn0005586	Rab3	366	23	12	AstA-EE	5.25499948272038e-59	0.85	0.28	0.04	5.32909497542674e-55
FBgn0022382	Pka-R2	366	23	12	AstA-EE	1.89943394065602e-48	0.85	0.36	0.22	1.92621595921927e-44
FBgn0033787	CG13321	366	23	12	AstA-EE	4.90723317950776e-42	0.85	0.7	0.36	4.97642516733882e-38
FBgn0036043	CG8177	366	23	12	AstA-EE	2.08943756699633e-32	0.85	0.36	0.26	2.11889863669098e-28
FBgn0265276	l(3)neo38	366	23	12	AstA-EE	1.96190675161048e-31	0.85	0.34	0.19	1.98956963680819e-27
FBgn0035904	GstO3	366	23	12	AstA-EE	2.1454099602368e-25	0.85	0.43	0.22	2.17566024067614e-21
FBgn0085442	NKAIN	366	23	12	AstA-EE	2.8920607180066e-57	0.84	0.33	0.19	2.9328387741305e-53
FBgn0264750	CG44008	366	23	12	AstA-EE	6.77811317050496e-55	0.84	0.86	0.57	6.87368456620908e-51
FBgn0030090	fend	366	23	12	AstA-EE	1.25836250606543e-49	0.84	0.35	0.12	1.27610541740095e-45
FBgn0264307	orb2	366	23	12	AstA-EE	2.99413424128765e-47	0.84	0.34	0.15	3.03635153408981e-43
FBgn0003447	sn	366	23	12	AstA-EE	1.88234255764188e-45	0.84	0.22	0.07	1.90888358770463e-41
FBgn0030396	CG2556	366	23	12	AstA-EE	2.85329387715627e-30	0.84	0.44	0.18	2.89352532082418e-26
FBgn0283521	lola	366	23	12	AstA-EE	3.00209108901831e-28	0.84	0.43	0.23	3.04442057337346e-24
FBgn0266346	CngB	366	23	12	AstA-EE	1.38296467445478e-84	0.83	0.24	0.12	1.40246447636459e-80
FBgn0085419	Rgk2	366	23	12	AstA-EE	3.55152729547934e-76	0.83	0.24	0.02	3.6016038303456e-72
FBgn0264742	CG44000	366	23	12	AstA-EE	3.42356068960781e-51	0.83	0.46	0.31	3.47183289533128e-47
FBgn0015040	Cyp9c1	366	23	12	AstA-EE	3.12028352432751e-44	0.83	0.3	0.17	3.16427952202053e-40
FBgn0051354	Hsp70Bbb	366	23	12	AstA-EE	1.23895462809485e-38	0.83	0.42	0.27	1.25642388835099e-34
FBgn0243512	puc	366	23	12	AstA-EE	4.796984890037e-37	0.83	0.28	0.18	4.86462237698652e-33
FBgn0001226	Hsp27	366	23	12	AstA-EE	1.34329149407086e-31	0.83	0.49	0.31	1.36223190413726e-27
FBgn0003721	Tm1	366	23	12	AstA-EE	8.35503786609973e-30	0.83	0.53	0.28	8.47284390001174e-26
FBgn0002569	Mal-A2	366	23	12	AstA-EE	7.12841878764008e-24	0.83	0.41	0.19	7.2289294925458e-20
FBgn0267001	Ten-a	366	23	12	AstA-EE	7.04133840459605e-70	0.82	0.28	0.03	7.14062127610085e-66
FBgn0010473	tutl	366	23	12	AstA-EE	6.54453881288816e-58	0.82	0.32	0.05	6.63681681014988e-54
FBgn0260634	eIF4G2	366	23	12	AstA-EE	2.91396141717168e-41	0.82	0.36	0.21	2.95504827315381e-37
FBgn0020251	sfl	366	23	12	AstA-EE	3.36273498688699e-39	0.82	0.19	0.11	3.41014955020209e-35
FBgn0263993	CG43736	366	23	12	AstA-EE	8.53078637659643e-34	0.82	0.31	0.23	8.65107046450644e-30
FBgn0016797	fz2	366	23	12	AstA-EE	1.4746508724255e-32	0.82	0.23	0.15	1.49544344972669e-28
FBgn0003067	Pepck1	366	23	12	AstA-EE	2.67366038228409e-17	0.82	0.29	0.17	2.71135899367429e-13
FBgn0261612	CngA	366	23	12	AstA-EE	6.29499724555021e-74	0.81	0.31	0.04	6.38375670671247e-70
FBgn0262483	Rbp	366	23	12	AstA-EE	9.71471397388994e-53	0.81	0.28	0.04	9.85169144092179e-49
FBgn0028562	sut2	366	23	12	AstA-EE	1.15831801777357e-52	0.81	0.29	0.05	1.17465030182418e-48
FBgn0015221	Fer2LCH	366	23	12	AstA-EE	8.06583055274723e-42	0.81	0.8	0.48	8.17955876354097e-38
FBgn0052137	CG32137	366	23	12	AstA-EE	5.25613159187635e-40	0.81	0.35	0.22	5.33024304732181e-36
FBgn0029881	pigs	366	23	12	AstA-EE	4.2309362306572e-38	0.81	0.38	0.27	4.29059243150946e-34
FBgn0039647	jus	366	23	12	AstA-EE	3.55155664808814e-34	0.81	0.26	0.06	3.60163359682618e-30
FBgn0035094	CG9380	366	23	12	AstA-EE	1.79649186996968e-25	0.81	0.23	0.17	1.82182240533625e-21
FBgn0038926	CG13409	366	23	12	AstA-EE	6.94964668512496e-69	0.8	0.27	0.02	7.04763670338522e-65
FBgn0266377	Pde8	366	23	12	AstA-EE	6.78883718308945e-50	0.8	0.24	0.13	6.88455978737101e-46
FBgn0035521	VhaM9.7-a	366	23	12	AstA-EE	2.10494330750515e-43	0.8	0.2	0.02	2.13462300814097e-39
FBgn0003257	r-l	366	23	12	AstA-EE	1.53698256242451e-38	0.8	0.33	0.16	1.55865401655469e-34
FBgn0013277	Hsp70Ba	366	23	12	AstA-EE	3.91420514784819e-34	0.8	0.41	0.27	3.96939544043285e-30
FBgn0026206	mei-P26	366	23	12	AstA-EE	3.7785744505002e-31	0.8	0.42	0.26	3.83185235025226e-27
FBgn0037705	mura	366	23	12	AstA-EE	5.90957813947773e-30	0.8	0.33	0.19	5.99290319124437e-26
FBgn0005585	Calr	366	23	12	AstA-EE	3.61203333984863e-29	0.8	0.44	0.22	3.66296300994049e-25
FBgn0034753	CG2852	366	23	12	AstA-EE	3.06049785870104e-21	0.8	0.4	0.21	3.10365087850873e-17
FBgn0038292	CG3987	366	23	12	AstA-EE	9.90226378507065e-21	0.8	0.26	0.14	1.00418857044401e-16
FBgn0039927	CG11155	366	23	12	AstA-EE	1.98175328670737e-41	0.79	0.21	0.04	2.00969600804995e-37
FBgn0014037	Su(Tpl)	366	23	12	AstA-EE	2.81668434774588e-33	0.79	0.42	0.29	2.8563995970491e-29
FBgn0261793	Trf2	366	23	12	AstA-EE	1.40890063434766e-30	0.79	0.37	0.22	1.42876613329197e-26
FBgn0086558	Ubi-p5E	366	23	12	AstA-EE	6.68121418004912e-28	0.79	0.62	0.33	6.77541929998782e-24
FBgn0032949	Lamp1	366	23	12	AstA-EE	3.78327208193604e-26	0.79	0.45	0.23	3.83661621829133e-22
FBgn0033221	CG12825	366	23	12	AstA-EE	1.2766092960075e-25	0.79	0.44	0.21	1.2946094870812e-21
FBgn0020496	CtBP	366	23	12	AstA-EE	2.46015154152515e-25	0.79	0.46	0.26	2.49483967826065e-21
FBgn0265523	Smr	366	23	12	AstA-EE	2.67006607075425e-25	0.79	0.39	0.27	2.70771400235188e-21
FBgn0001316	klar	366	23	12	AstA-EE	3.53649100049249e-25	0.79	0.37	0.17	3.58635552359943e-21
FBgn0027596	Kank	366	23	12	AstA-EE	5.48457148857588e-42	0.78	0.31	0.16	5.5619039465648e-38
FBgn0038803	CG5191	366	23	12	AstA-EE	7.61357466167939e-40	0.78	0.26	0.08	7.72092606440907e-36
FBgn0004242	Syt1	366	23	12	AstA-EE	9.24130116965088e-38	0.78	0.56	0.39	9.37160351614295e-34
FBgn0032587	CG5953	366	23	12	AstA-EE	1.2236125019894e-35	0.78	0.37	0.2	1.24086543826745e-31
FBgn0035237	CG13917	366	23	12	AstA-EE	3.84430416343003e-31	0.78	0.33	0.13	3.89850885213439e-27
FBgn0029826	CG6041	366	23	12	AstA-EE	1.46456796601828e-30	0.78	0.26	0.13	1.48521837433914e-26
FBgn0027339	jim	366	23	12	AstA-EE	1.25484863987653e-29	0.78	0.3	0.17	1.27254200569879e-25
FBgn0026262	bip2	366	23	12	AstA-EE	5.18570146951209e-37	0.77	0.26	0.19	5.25881986023221e-33
FBgn0036451	CG9425	366	23	12	AstA-EE	3.66470385916991e-34	0.77	0.36	0.23	3.7163761835842e-30
FBgn0000173	ben	366	23	12	AstA-EE	1.05112677258463e-33	0.77	0.57	0.36	1.06594766007807e-29
FBgn0262733	Src64B	366	23	12	AstA-EE	2.69048893646101e-33	0.77	0.3	0.1	2.72842483046511e-29
FBgn0028953	CG14478	366	23	12	AstA-EE	4.6170087943032e-33	0.77	0.29	0.19	4.68210861830287e-29
FBgn0039419	CG12290	366	23	12	AstA-EE	3.44635811755865e-32	0.77	0.24	0.2	3.49495176701623e-28
FBgn0003053	peb	366	23	12	AstA-EE	5.28906262818949e-26	0.77	0.49	0.31	5.36363841124696e-22
FBgn0041188	Atx2	366	23	12	AstA-EE	2.74494249894432e-25	0.77	0.34	0.21	2.78364618817944e-21
FBgn0266707	lncRNA:CR45197	366	23	12	AstA-EE	9.44619907296839e-44	0.76	0.43	0.31	9.57939047989724e-40
FBgn0051145	CG31145	366	23	12	AstA-EE	1.34127613499367e-36	0.76	0.32	0.15	1.36018812849708e-32
FBgn0030847	CG12991	366	23	12	AstA-EE	3.54282338214423e-36	0.76	0.21	0.1	3.59277719183246e-32
FBgn0030196	Psf3	366	23	12	AstA-EE	5.24128982705062e-36	0.76	0.37	0.29	5.31519201361203e-32
FBgn0028397	Tob	366	23	12	AstA-EE	9.00037430679363e-36	0.76	0.33	0.2	9.12727958451942e-32
FBgn0000412	D1	366	23	12	AstA-EE	7.25374664134313e-33	0.76	0.4	0.28	7.35602446898607e-29
FBgn0010905	Spn	366	23	12	AstA-EE	5.21883055945246e-22	0.76	0.26	0.14	5.29241607034074e-18
FBgn0050160	CG30160	366	23	12	AstA-EE	3.831253547831e-36	0.75	0.44	0.29	3.88527422285542e-32
FBgn0042086	Tsp42Eb	366	23	12	AstA-EE	3.831253547831e-36	0.75	0.44	0.29	3.88527422285542e-32
FBgn0003134	Pp1alpha-96A	366	23	12	AstA-EE	4.96239051150418e-32	0.75	0.32	0.15	5.03236021771639e-28
FBgn0267912	CanA-14F	366	23	12	AstA-EE	1.40125145859819e-31	0.75	0.38	0.22	1.42100910416442e-27
FBgn0085370	Pde11	366	23	12	AstA-EE	6.52878711954478e-29	0.75	0.23	0.1	6.62084301793036e-25
FBgn0035871	BI-1	366	23	12	AstA-EE	2.04861887328822e-27	0.75	0.34	0.18	2.07750439940158e-23
FBgn0035397	CG11486	366	23	12	AstA-EE	3.61005699939634e-26	0.75	0.49	0.34	3.66095880308783e-22
FBgn0001297	kay	366	23	12	AstA-EE	5.40656724603268e-26	0.75	0.38	0.26	5.48279984420174e-22
FBgn0004656	fs(1)h	366	23	12	AstA-EE	2.91687674264214e-25	0.75	0.42	0.25	2.9580047047134e-21
FBgn0085223	CG34194	366	23	12	AstA-EE	1.35626293851386e-22	0.75	0.26	0.14	1.3753862459469e-18
FBgn0035132	mthl10	366	23	12	AstA-EE	1.882689708695e-44	0.74	0.23	0.16	1.9092356335876e-40
FBgn0032075	Tsp29Fb	366	23	12	AstA-EE	3.99159294879703e-38	0.74	0.77	0.44	4.04787440937507e-34
FBgn0030183	CG15309	366	23	12	AstA-EE	4.69823495510775e-38	0.74	0.32	0.21	4.76448006797477e-34
FBgn0037906	PGRP-LB	366	23	12	AstA-EE	1.10142949250333e-34	0.74	0.3	0.15	1.11695964834762e-30
FBgn0052103	SCaMC	366	23	12	AstA-EE	1.44528498252063e-30	0.74	0.38	0.25	1.46566350077417e-26
FBgn0039928	Cals	366	23	12	AstA-EE	7.28896501675377e-29	0.74	0.33	0.16	7.39173942348999e-25
FBgn0085450	Snoo	366	23	12	AstA-EE	6.26084086848022e-35	0.73	0.33	0.21	6.34911872472579e-31
FBgn0000308	chic	366	23	12	AstA-EE	2.26206172186951e-30	0.73	0.67	0.43	2.29395679214787e-26
FBgn0032435	Oatp33Eb	366	23	12	AstA-EE	3.31205895023615e-28	0.73	0.3	0.16	3.35875898143448e-24
FBgn0033663	ERp60	366	23	12	AstA-EE	1.666245619843e-20	0.73	0.3	0.14	1.68973968308279e-16
FBgn0034070	SP2353	366	23	12	AstA-EE	2.50282136876635e-56	0.72	0.28	0.03	2.53811115006596e-52
FBgn0286516	aqz	366	23	12	AstA-EE	1.04343045870929e-55	0.72	0.87	0.5	1.05814282817709e-51
FBgn0027654	jdp	366	23	12	AstA-EE	2.39525072112983e-46	0.72	0.2	0.03	2.42902375629776e-42
FBgn0052683	CG32683	366	23	12	AstA-EE	1.80599530964821e-45	0.72	0.18	0.02	1.83145984351425e-41
FBgn0262730	dtn	366	23	12	AstA-EE	2.62204368068068e-43	0.72	0.28	0.19	2.65901449657828e-39
FBgn0037525	CG17816	366	23	12	AstA-EE	2.30776834841688e-37	0.72	0.22	0.04	2.34030788212956e-33
FBgn0010434	cora	366	23	12	AstA-EE	3.40662017889325e-28	0.72	0.3	0.14	3.45465352341564e-24
FBgn0003391	shg	366	23	12	AstA-EE	9.8731178914723e-28	0.72	0.29	0.13	1.00123288537421e-23
FBgn0264922	smt3	366	23	12	AstA-EE	2.17630900369071e-22	0.72	0.52	0.34	2.20699496064275e-18
FBgn0260945	Atg1	366	23	12	AstA-EE	1.75807097071195e-38	0.71	0.21	0.16	1.78285977139899e-34
FBgn0031673	CG31650	366	23	12	AstA-EE	5.13113338718583e-33	0.71	0.25	0.07	5.20348236794515e-29
FBgn0011305	Rsf1	366	23	12	AstA-EE	8.28730909217118e-32	0.71	0.29	0.18	8.4041601503708e-28
FBgn0266557	kis	366	23	12	AstA-EE	9.85760672036144e-27	0.71	0.29	0.1	9.99659897511854e-23
FBgn0263102	psq	366	23	12	AstA-EE	2.52549164699106e-23	0.71	0.3	0.16	2.56110107921363e-19
FBgn0030670	Pis	366	23	12	AstA-EE	3.23890939702184e-23	0.71	0.33	0.16	3.28457801951984e-19
FBgn0040260	Ugt37D1	366	23	12	AstA-EE	1.68386967144309e-12	0.71	0.33	0.24	1.70761223381043e-08
FBgn0028408	Drep2	366	23	12	AstA-EE	4.31950881236229e-49	0.7	0.28	0.12	4.3804138866166e-45
FBgn0265262	Vha68-1	366	23	12	AstA-EE	3.6928463267294e-42	0.7	0.25	0.04	3.74491545993628e-38
FBgn0038237	Pde6	366	23	12	AstA-EE	2.29737306103864e-35	0.7	0.16	0.07	2.32976602119928e-31
FBgn0000395	cv-2	366	23	12	AstA-EE	2.43849521559948e-32	0.7	0.21	0.08	2.47287799813944e-28
FBgn0264975	Nrg	366	23	12	AstA-EE	1.78528666545442e-24	0.7	0.38	0.23	1.81045920743733e-20
FBgn0262975	cnc	366	23	12	AstA-EE	8.47109057886007e-24	0.7	0.48	0.32	8.590532956022e-20
FBgn0286781	cass	366	23	12	AstA-EE	5.47422402357135e-22	0.7	0.32	0.21	5.55141058230371e-18
FBgn0266019	rudhira	366	23	12	AstA-EE	1.19851818021879e-18	0.7	0.31	0.22	1.21541728655987e-14
FBgn0262008	CG42826	366	23	12	AstA-EE	2.59307033416536e-60	0.69	0.21	0.01	2.62963262587709e-56
FBgn0000636	Fas3	366	23	12	AstA-EE	7.7148712613977e-48	0.69	0.16	0.1	7.82365094618341e-44
FBgn0004828	His3.3B	366	23	12	AstA-EE	1.10234641167812e-43	0.69	0.86	0.58	1.11788949608278e-39
FBgn0041605	cpx	366	23	12	AstA-EE	8.40235033665644e-35	0.69	0.23	0.05	8.5208234764033e-31
FBgn0259143	CG42258	366	23	12	AstA-EE	1.8261373504986e-28	0.69	0.36	0.25	1.85188588714063e-24
FBgn0036534	DCP2	366	23	12	AstA-EE	2.14568877311578e-28	0.69	0.38	0.26	2.17594298481672e-24
FBgn0029002	miple2	366	23	12	AstA-EE	1.07313633669447e-25	0.69	0.32	0.24	1.08826755904186e-21
FBgn0264693	ens	366	23	12	AstA-EE	2.11135402259881e-20	0.69	0.31	0.23	2.14112411431745e-16
FBgn0013770	Cp1	366	23	12	AstA-EE	1.11726392762558e-19	0.69	0.48	0.31	1.1330173490051e-15
FBgn0001229	Hsp67Bc	366	23	12	AstA-EE	1.76463072139273e-45	0.68	0.27	0.05	1.78951201456437e-41
FBgn0264607	CaMKII	366	23	12	AstA-EE	1.3153209109881e-32	0.68	0.18	0.08	1.33386693583303e-28
FBgn0041775	tral	366	23	12	AstA-EE	2.70177562993667e-30	0.68	0.38	0.24	2.73987066631878e-26
FBgn0013279	Hsp70Bc	366	23	12	AstA-EE	3.13597813833327e-21	0.68	0.38	0.23	3.18019543008377e-17
FBgn0028582	lqf	366	23	12	AstA-EE	8.91537060691313e-21	0.68	0.28	0.18	9.0410773324706e-17
FBgn0015316	Try29F	366	23	12	AstA-EE	6.65748946778407e-40	0.67	0.24	0.07	6.75136006927982e-36
FBgn0033391	CG8026	366	23	12	AstA-EE	5.93889980948769e-39	0.67	0.34	0.27	6.02263829680147e-35
FBgn0038541	TyrRII	366	23	12	AstA-EE	3.63059669321922e-38	0.67	0.21	0.03	3.68178810659361e-34
FBgn0034644	CG10082	366	23	12	AstA-EE	1.19566896895349e-36	0.67	0.3	0.11	1.21252790141574e-32
FBgn0261258	rgn	366	23	12	AstA-EE	1.07290695665093e-34	0.67	0.23	0.13	1.08803494473971e-30
FBgn0013973	Gycbeta100B	366	23	12	AstA-EE	1.00060383074301e-33	0.67	0.31	0.21	1.01471234475648e-29
FBgn0266599	Hsc70-4	366	23	12	AstA-EE	1.7240798975473e-32	0.67	0.78	0.47	1.74838942410272e-28
FBgn0030641	CG6299	366	23	12	AstA-EE	1.94906499365856e-30	0.67	0.37	0.31	1.97654681006914e-26
FBgn0031081	Nep3	366	23	12	AstA-EE	5.50466598140993e-30	0.67	0.27	0.08	5.58228177174781e-26
FBgn0001123	Galphas	366	23	12	AstA-EE	6.11668209933986e-30	0.67	0.3	0.16	6.20292731694055e-26
FBgn0025335	Cpes	366	23	12	AstA-EE	4.49748580986709e-25	0.67	0.29	0.13	4.56090035978622e-21
FBgn0020309	crol	366	23	12	AstA-EE	7.73187294421801e-25	0.67	0.31	0.26	7.84089235273149e-21
FBgn0030245	CG1637	366	23	12	AstA-EE	2.05259321141753e-22	0.67	0.32	0.15	2.08153477569851e-18
FBgn0025800	Smox	366	23	12	AstA-EE	3.50536546482143e-20	0.67	0.41	0.33	3.55479111787541e-16
FBgn0286818	Pdi	366	23	12	AstA-EE	3.56741203488716e-13	0.67	0.42	0.24	3.61771254457907e-09
FBgn0003520	stau	366	23	12	AstA-EE	2.94110272914188e-37	0.66	0.32	0.16	2.98257227762278e-33
FBgn0265605	Ric	366	23	12	AstA-EE	3.33799165386389e-32	0.66	0.3	0.16	3.38505733618337e-28
FBgn0039875	sip3	366	23	12	AstA-EE	1.04457504354278e-29	0.66	0.3	0.19	1.05930355165673e-25
FBgn0040285	Scamp	366	23	12	AstA-EE	1.19088737109752e-29	0.66	0.33	0.21	1.20767888302999e-25
FBgn0266000	CG44774	366	23	12	AstA-EE	6.94267421221303e-28	0.66	0.34	0.26	7.04056591860524e-24
FBgn0039528	dsd	366	23	12	AstA-EE	1.30001823214507e-27	0.66	0.3	0.21	1.31834848921831e-23
FBgn0261617	nej	366	23	12	AstA-EE	2.89428006738186e-27	0.66	0.28	0.21	2.93508941633195e-23
FBgn0034897	Sesn	366	23	12	AstA-EE	8.72285650044492e-23	0.66	0.19	0.09	8.84584877710119e-19
FBgn0000611	exd	366	23	12	AstA-EE	1.05273504549999e-20	0.66	0.26	0.17	1.06757860964154e-16
FBgn0032770	CG13086	366	23	12	AstA-EE	2.92817570565931e-19	0.66	0.19	0.07	2.96946298310911e-15
FBgn0028491	CG2930	366	23	12	AstA-EE	7.10679030198e-12	0.66	0.35	0.31	7.20699604523792e-08
FBgn0028875	nAChRalpha5	366	23	12	AstA-EE	2.5225250401982e-69	0.65	0.16	0.001	2.558092643265e-65
FBgn0036713	Mip	366	23	12	AstA-EE	1.40567678095623e-47	0.65	0.2	0.02	1.42549682356771e-43
FBgn0001087	g	366	23	12	AstA-EE	1.12814329295191e-34	0.65	0.29	0.17	1.14405011338253e-30
FBgn0259176	bun	366	23	12	AstA-EE	2.3679354443924e-31	0.65	0.71	0.44	2.40132333415834e-27
FBgn0000017	Abl	366	23	12	AstA-EE	6.16740105035969e-31	0.65	0.31	0.21	6.25436140516976e-27
FBgn0028703	Nhe3	366	23	12	AstA-EE	6.19198925845639e-30	0.65	0.29	0.12	6.27929630700063e-26
FBgn0004629	Cys	366	23	12	AstA-EE	1.06673547688521e-20	0.65	0.33	0.17	1.08177644710929e-16
FBgn0000455	Dip-C	366	23	12	AstA-EE	1.9058839207169e-16	0.65	0.19	0.12	1.93275688399901e-12
FBgn0033188	Drat	366	23	12	AstA-EE	1.24823600984473e-15	0.65	0.37	0.2	1.26583613758354e-11
FBgn0010280	Taf4	366	23	12	AstA-EE	4.82844005277923e-15	0.65	0.27	0.16	4.89652105752342e-11
FBgn0037973	CG18547	366	23	12	AstA-EE	6.68528361128883e-15	0.65	0.25	0.24	6.779546110208e-11
FBgn0005278	Sam-S	366	23	12	AstA-EE	1.58269951671355e-14	0.65	0.35	0.23	1.60501557989921e-10
FBgn0033814	Qsox1	366	23	12	AstA-EE	4.47841719719422e-14	0.65	0.18	0.14	4.54156287967466e-10
FBgn0037028	CG3618	366	23	12	AstA-EE	1.84285169806363e-48	0.64	0.23	0.05	1.86883590700633e-44
FBgn0036857	Aldh7A1	366	23	12	AstA-EE	7.81920468692363e-37	0.64	0.16	0.11	7.92945547300925e-33
FBgn0264078	Flo2	366	23	12	AstA-EE	7.96152128129045e-33	0.64	0.3	0.1	8.07377873135665e-29
FBgn0030341	p24-1	366	23	12	AstA-EE	4.05832414492618e-26	0.64	0.34	0.21	4.11554651536964e-22
FBgn0259984	kuz	366	23	12	AstA-EE	6.01660065803202e-26	0.64	0.31	0.13	6.10143472731027e-22
FBgn0033138	Tsp42Eq	366	23	12	AstA-EE	2.29365596324951e-21	0.64	0.32	0.21	2.32599651233132e-17
FBgn0000319	Chc	366	23	12	AstA-EE	2.51585402405242e-19	0.64	0.2	0.12	2.55132756579156e-15
FBgn0015791	Rab14	366	23	12	AstA-EE	3.79056268958705e-18	0.64	0.29	0.22	3.84400962351023e-14
FBgn0051072	Lerp	366	23	12	AstA-EE	3.98237631076827e-18	0.64	0.22	0.14	4.03852781675011e-14
FBgn0036801	MYPT-75D	366	23	12	AstA-EE	9.54251709210469e-17	0.64	0.3	0.14	9.67706658310336e-13
FBgn0001149	GstD1	366	23	12	AstA-EE	5.30586827191746e-13	0.64	0.37	0.25	5.3806810145515e-09
FBgn0004368	Ptp4E	366	23	12	AstA-EE	2.8847534835171e-54	0.63	0.26	0.07	2.92542850763469e-50
FBgn0010041	GstD5	366	23	12	AstA-EE	1.6816106805084e-49	0.63	0.25	0.03	1.70532139110357e-45
FBgn0024329	Mekk1	366	23	12	AstA-EE	1.11523159502773e-31	0.63	0.29	0.1	1.13095636051762e-27
FBgn0004907	14-3-3zeta	366	23	12	AstA-EE	7.9619449795709e-29	0.63	0.75	0.46	8.07420840378285e-25
FBgn0265991	Zasp52	366	23	12	AstA-EE	2.0974790404918e-26	0.63	0.21	0.08	2.12705349496273e-22
FBgn0010303	hep	366	23	12	AstA-EE	2.40124997294842e-25	0.63	0.26	0.21	2.43510759756699e-21
FBgn0038638	CG7702	366	23	12	AstA-EE	1.2125060235252e-23	0.63	0.23	0.17	1.22960235845691e-19
FBgn0015622	Cnx99A	366	23	12	AstA-EE	9.62403561357479e-23	0.63	0.33	0.16	9.7597345157262e-19
FBgn0000273	Pka-C1	366	23	12	AstA-EE	7.61514518903757e-22	0.63	0.35	0.23	7.722518736203e-18
FBgn0024291	Sirt1	366	23	12	AstA-EE	1.8455816912988e-21	0.63	0.26	0.17	1.87160439314612e-17
FBgn0039209	REPTOR	366	23	12	AstA-EE	2.16072716578682e-21	0.63	0.33	0.18	2.19119341882441e-17
FBgn0010226	GstS1	366	23	12	AstA-EE	6.47734967382005e-21	0.63	0.32	0.16	6.56868030422091e-17
FBgn0015924	crq	366	23	12	AstA-EE	7.34320900220669e-18	0.63	0.26	0.2	7.44674824913781e-14
FBgn0267821	da	366	23	12	AstA-EE	7.71660873566173e-18	0.63	0.29	0.22	7.82541291883456e-14
FBgn0039172	Spase22-23	366	23	12	AstA-EE	5.48053192895785e-14	0.63	0.25	0.18	5.55780742915615e-10
FBgn0265434	zip	366	23	12	AstA-EE	1.88529576056764e-12	0.63	0.26	0.16	1.91187843079164e-08
FBgn0039099	GILT2	366	23	12	AstA-EE	4.12761484253071e-56	0.62	0.12	0.05	4.1858142118104e-52
FBgn0036066	CG14160	366	23	12	AstA-EE	3.70934560406221e-37	0.62	0.13	0.04	3.76164737707948e-33
FBgn0011259	Sema1a	366	23	12	AstA-EE	7.85895375987748e-37	0.62	0.24	0.04	7.96976500789175e-33
FBgn0031579	CG15422	366	23	12	AstA-EE	5.07434155326977e-35	0.62	0.59	0.26	5.14588976917087e-31
FBgn0025391	Scgdelta	366	23	12	AstA-EE	3.76460750522508e-32	0.62	0.4	0.31	3.81768847104876e-28
FBgn0023215	Mnt	366	23	12	AstA-EE	1.53936753010435e-26	0.62	0.34	0.25	1.56107261227883e-22
FBgn0263493	CR43482	366	23	12	AstA-EE	8.20288581837259e-23	0.62	0.39	0.31	8.31854650841164e-19
FBgn0027521	CG3679	366	23	12	AstA-EE	1.06762425664087e-21	0.62	0.26	0.14	1.08267775865951e-17
FBgn0031145	Ntf-2	366	23	12	AstA-EE	6.42393702392862e-21	0.62	0.42	0.33	6.51451453596601e-17
FBgn0001258	Ldh	366	23	12	AstA-EE	2.13427063933532e-20	0.62	0.39	0.18	2.16436385534995e-16
FBgn0250789	alpha-Spec	366	23	12	AstA-EE	1.00079205125175e-18	0.62	0.38	0.31	1.0149032191744e-14
FBgn0038881	CG16791	366	23	12	AstA-EE	6.46645651295222e-18	0.62	0.21	0.1	6.55763354978485e-14
FBgn0037007	CG5059	366	23	12	AstA-EE	1.58181703079597e-17	0.62	0.27	0.24	1.60412065093019e-13
FBgn0005677	dac	366	23	12	AstA-EE	3.83605932948953e-60	0.61	0.27	0.02	3.89014776603534e-56
FBgn0035719	tow	366	23	12	AstA-EE	7.86056907131194e-38	0.61	0.23	0.04	7.97140309521744e-34
FBgn0039808	CG12071	366	23	12	AstA-EE	1.41248350522275e-36	0.61	0.26	0.07	1.43239952264639e-32
FBgn0029878	Pat1	366	23	12	AstA-EE	6.23089197275239e-33	0.61	0.28	0.21	6.3187475495682e-29
FBgn0004889	tws	366	23	12	AstA-EE	1.30922865180494e-30	0.61	0.25	0.17	1.32768877579539e-26
FBgn0032479	CG16974	366	23	12	AstA-EE	4.71258659238239e-24	0.61	0.3	0.23	4.77903406333499e-20
FBgn0004396	CrebA	366	23	12	AstA-EE	2.37511354183162e-19	0.61	0.33	0.22	2.40860264277145e-15
FBgn0031285	CG3662	366	23	12	AstA-EE	4.1565685242443e-19	0.61	0.43	0.24	4.21517614043615e-15
FBgn0031759	lid	366	23	12	AstA-EE	5.93436603723203e-18	0.61	0.3	0.22	6.018040598357e-14
FBgn0028480	CG17841	366	23	12	AstA-EE	1.26901150031836e-17	0.61	0.53	0.4	1.28690456247285e-13
FBgn0032074	Tsp29Fa	366	23	12	AstA-EE	2.1085997451698e-16	0.61	0.51	0.31	2.1383310015767e-12
FBgn0039756	CG9743	366	23	12	AstA-EE	1.5577471375862e-14	0.61	0.31	0.2	1.57971137222616e-10
FBgn0283472	S6k	366	23	12	AstA-EE	2.74150295081497e-13	0.61	0.48	0.36	2.78015814242147e-09
FBgn0037915	CG6790	366	23	12	AstA-EE	6.741583011401e-61	0.6	0.28	0.03	6.83663933186175e-57
FBgn0030613	Rab3-GEF	366	23	12	AstA-EE	6.98864631753033e-34	0.6	0.16	0.04	7.0871862306075e-30
FBgn0031150	bves	366	23	12	AstA-EE	2.65858600298906e-32	0.6	0.29	0.14	2.69607206563121e-28
FBgn0020647	KrT95D	366	23	12	AstA-EE	1.04794350707119e-31	0.6	0.28	0.15	1.06271951052089e-27
FBgn0050011	gem	366	23	12	AstA-EE	1.00141401048524e-26	0.6	0.35	0.31	1.01553394803308e-22
FBgn0041184	Socs36E	366	23	12	AstA-EE	1.06464837334636e-18	0.6	0.23	0.08	1.07965991541055e-14
FBgn0033153	Gadd45	366	23	12	AstA-EE	2.64527770692589e-16	0.6	0.27	0.14	2.68257612259354e-12
FBgn0001139	gro	366	23	12	AstA-EE	1.70695503471322e-15	0.6	0.27	0.13	1.73102310070268e-11
FBgn0052677	X11Lbeta	366	23	12	AstA-EE	1.86520583098757e-39	0.59	0.26	0.05	1.8915052332045e-35
FBgn0024985	Rilpl	366	23	12	AstA-EE	7.40888260465003e-35	0.59	0.21	0.13	7.5133478493756e-31
FBgn0035024	CG11414	366	23	12	AstA-EE	5.25696848826855e-32	0.59	0.22	0.18	5.33109174395314e-28
FBgn0260400	elav	366	23	12	AstA-EE	1.02551713574845e-31	0.59	0.21	0.13	1.0399769273625e-27
FBgn0001987	Gli	366	23	12	AstA-EE	3.09859118939028e-29	0.59	0.29	0.1	3.14228132516069e-25
FBgn0030336	CG1578	366	23	12	AstA-EE	6.16142583392356e-29	0.59	0.19	0.16	6.24830193818188e-25
FBgn0264815	Pde1c	366	23	12	AstA-EE	5.5120796980228e-28	0.59	0.23	0.08	5.58980002176492e-24
FBgn0032726	CG10621	366	23	12	AstA-EE	4.10829885077396e-26	0.59	0.24	0.07	4.16622586456987e-22
FBgn0058178	CG40178	366	23	12	AstA-EE	5.82325449321215e-25	0.59	0.19	0.05	5.90536238156644e-21
FBgn0010488	NAT1	366	23	12	AstA-EE	3.32326485827146e-21	0.59	0.33	0.3	3.37012289277309e-17
FBgn0022984	qkr58E-3	366	23	12	AstA-EE	8.9635975430204e-21	0.59	0.34	0.31	9.08998426837699e-17
FBgn0004177	mts	366	23	12	AstA-EE	7.84350440178883e-20	0.59	0.49	0.28	7.95409781385405e-16
FBgn0004636	Rap1	366	23	12	AstA-EE	1.02516293035074e-17	0.59	0.41	0.36	1.03961772766869e-13
FBgn0032880	TM9SF2	366	23	12	AstA-EE	9.80945469565673e-17	0.59	0.33	0.22	9.94776800686549e-13
FBgn0014868	Ost48	366	23	12	AstA-EE	9.95008549466276e-17	0.59	0.26	0.15	1.00903817001375e-12
FBgn0020386	Pdk1	366	23	12	AstA-EE	1.3365608366702e-16	0.59	0.2	0.14	1.35540634446725e-12
FBgn0038535	alt	366	23	12	AstA-EE	1.89893211428364e-16	0.59	0.23	0.19	1.92570705709504e-12
FBgn0036428	Gbs-70E	366	23	12	AstA-EE	2.77216079325463e-14	0.59	0.18	0.14	2.81124826043952e-10
FBgn0023537	CG17896	366	23	12	AstA-EE	5.96061943319175e-13	0.59	0.31	0.22	6.04466416719975e-09
FBgn0034914	CG5554	366	23	12	AstA-EE	1.52474592018056e-12	0.59	0.27	0.14	1.54624483765511e-08
FBgn0267336	Glut4EF	366	23	12	AstA-EE	1.99895015647416e-11	0.59	0.24	0.16	2.02713535368045e-07
FBgn0029746	CG15465	366	23	12	AstA-EE	5.63878871926316e-42	0.58	0.28	0.2	5.71829564020477e-38
FBgn0036734	CG7564	366	23	12	AstA-EE	3.04322899228454e-38	0.58	0.26	0.24	3.08613852107576e-34
FBgn0028369	kirre	366	23	12	AstA-EE	2.81359547510772e-28	0.58	0.26	0.09	2.85326717130674e-24
FBgn0036336	ste14	366	23	12	AstA-EE	5.51541130563617e-28	0.58	0.25	0.1	5.59317860504564e-24
FBgn0037024	tzn	366	23	12	AstA-EE	4.26242679084673e-24	0.58	0.21	0.18	4.32252700859767e-20
FBgn0030018	slpr	366	23	12	AstA-EE	1.13096892753599e-23	0.58	0.31	0.17	1.14691558941424e-19
FBgn0003392	shi	366	23	12	AstA-EE	2.81101884467172e-23	0.58	0.19	0.16	2.85065421038159e-19
FBgn0010762	simj	366	23	12	AstA-EE	4.99793407620352e-22	0.58	0.27	0.13	5.06840494667799e-18
FBgn0030208	PPP4R2r	366	23	12	AstA-EE	2.57346407170249e-19	0.58	0.16	0.06	2.6097499151135e-15
FBgn0023528	CG2924	366	23	12	AstA-EE	4.53254333336421e-19	0.58	0.29	0.19	4.59645219436465e-15
FBgn0010415	Sdc	366	23	12	AstA-EE	2.00292130331411e-18	0.58	0.33	0.23	2.03116249369084e-14
FBgn0259678	sqa	366	23	12	AstA-EE	8.28147447811393e-18	0.58	0.31	0.15	8.39824326825534e-14
FBgn0034031	CG12963	366	23	12	AstA-EE	1.42600009277732e-14	0.58	0.21	0.13	1.44610669408548e-10
FBgn0015623	Cpr	366	23	12	AstA-EE	9.42984223629219e-13	0.58	0.29	0.16	9.56280301182391e-09
FBgn0033777	CG17574	366	23	12	AstA-EE	5.43694558117331e-11	0.58	0.3	0.21	5.51360651386786e-07
FBgn0004168	5-HT1A	366	23	12	AstA-EE	6.69776015633469e-49	0.57	0.18	0.01	6.79219857453901e-45
FBgn0028494	CG6424	366	23	12	AstA-EE	6.75310519497316e-24	0.57	0.31	0.21	6.84832397822228e-20
FBgn0030642	CG15642	366	23	12	AstA-EE	1.6381130372717e-22	0.57	0.35	0.29	1.66121043109723e-18
FBgn0030328	Amun	366	23	12	AstA-EE	1.77505038169142e-20	0.57	0.32	0.24	1.80007859207327e-16
FBgn0034717	CG5819	366	23	12	AstA-EE	2.38242986697358e-20	0.57	0.29	0.13	2.41602212809791e-16
FBgn0283657	Tlk	366	23	12	AstA-EE	7.00440499317427e-18	0.57	0.26	0.16	7.10316710357803e-14
FBgn0015778	rin	366	23	12	AstA-EE	4.81431007672257e-17	0.57	0.41	0.27	4.88219184880436e-13
FBgn0035944	CG5021	366	23	12	AstA-EE	1.57315983766591e-16	0.57	0.27	0.12	1.59534139137699e-12
FBgn0283427	FASN1	366	23	12	AstA-EE	2.50388208359578e-15	0.57	0.21	0.09	2.53918682097448e-11
FBgn0051992	gw	366	23	12	AstA-EE	2.64644119065599e-14	0.57	0.32	0.19	2.68375601144424e-10
FBgn0037533	CD98hc	366	23	12	AstA-EE	1.61491834979817e-13	0.57	0.24	0.14	1.63768869853032e-09
FBgn0027843	CAH2	366	23	12	AstA-EE	3.32041599969157e-10	0.57	0.3	0.17	3.36723386528722e-06
FBgn0037697	GstZ2	366	23	12	AstA-EE	2.13758354469174e-59	0.56	0.26	0.04	2.1677234726719e-55
FBgn0032901	sky	366	23	12	AstA-EE	1.82610022995509e-27	0.56	0.22	0.22	1.85184824319746e-23
FBgn0029834	CG5937	366	23	12	AstA-EE	4.73504470418295e-27	0.56	0.11	0.02	4.80180883451193e-23
FBgn0031675	CG9121	366	23	12	AstA-EE	3.97338729830373e-26	0.56	0.32	0.23	4.02941205920981e-22
FBgn0034759	CG13511	366	23	12	AstA-EE	1.34268919504421e-25	0.56	0.39	0.31	1.36162111269433e-21
FBgn0010452	trn	366	23	12	AstA-EE	3.70594539344732e-21	0.56	0.2	0.08	3.75819922349492e-17
FBgn0003345	sd	366	23	12	AstA-EE	4.67652704740959e-21	0.56	0.25	0.15	4.74246607877807e-17
FBgn0001624	dlg1	366	23	12	AstA-EE	2.43448263402977e-20	0.56	0.26	0.11	2.46880883916959e-16
FBgn0052190	NUCB1	366	23	12	AstA-EE	6.6081044014981e-20	0.56	0.18	0.16	6.70127867355923e-16
FBgn0051363	Jupiter	366	23	12	AstA-EE	2.27714372361187e-19	0.56	0.22	0.11	2.3092514501148e-15
FBgn0028327	l(1)G0320	366	23	12	AstA-EE	2.77832934547204e-19	0.56	0.4	0.19	2.81750378924319e-15
FBgn0040729	CG15126	366	23	12	AstA-EE	7.11465515733679e-19	0.56	0.34	0.25	7.21497179505524e-15
FBgn0001189	hfw	366	23	12	AstA-EE	1.22200574549295e-18	0.56	0.25	0.12	1.2392360265044e-14
FBgn0000117	arm	366	23	12	AstA-EE	1.23825162344133e-18	0.56	0.29	0.13	1.25571097133186e-14
FBgn0032297	CG17124	366	23	12	AstA-EE	7.49396215514616e-18	0.56	0.14	0.06	7.59962702153372e-14
FBgn0052529	Hers	366	23	12	AstA-EE	2.80543772015336e-17	0.56	0.25	0.1	2.84499439200753e-13
FBgn0004435	Galphaq	366	23	12	AstA-EE	6.59402557525717e-17	0.56	0.25	0.2	6.6870013358683e-13
FBgn0011289	TfIIA-L	366	23	12	AstA-EE	2.09711538194931e-15	0.56	0.26	0.17	2.12668470883479e-11
FBgn0278608	Dsp1	366	23	12	AstA-EE	4.2097346131057e-15	0.56	0.23	0.08	4.26909187115049e-11
FBgn0026533	Dek	366	23	12	AstA-EE	7.20157191207711e-14	0.56	0.22	0.17	7.30311407603739e-10
FBgn0035371	AhcyL1	366	23	12	AstA-EE	3.51304125585904e-13	0.56	0.26	0.21	3.56257513756665e-09
FBgn0013272	Gp150	366	23	12	AstA-EE	1.87043720939066e-11	0.56	0.2	0.14	1.89681037404306e-07
FBgn0086708	stv	366	23	12	AstA-EE	8.57753837288388e-09	0.56	0.23	0.16	8.69848166394154e-05
FBgn0039883	RhoGAP100F	366	23	12	AstA-EE	1.20602778878666e-37	0.55	0.22	0.03	1.22303278060855e-33
FBgn0265186	CG44251	366	23	12	AstA-EE	2.77177341028348e-21	0.55	0.18	0.12	2.81085541536848e-17
FBgn0029939	CG9650	366	23	12	AstA-EE	3.70837732812656e-21	0.55	0.18	0.04	3.76066544845314e-17
FBgn0030574	sbm	366	23	12	AstA-EE	6.78040677031339e-20	0.55	0.22	0.12	6.87601050577481e-16
FBgn0265623	Su(z)2	366	23	12	AstA-EE	1.52765541728848e-19	0.55	0.24	0.11	1.54919535867224e-15
FBgn0015024	CkIalpha	366	23	12	AstA-EE	1.08861017261695e-18	0.55	0.39	0.31	1.10395957605085e-14
FBgn0028398	Taf10	366	23	12	AstA-EE	5.72761627841999e-15	0.55	0.26	0.19	5.80837566794571e-11
FBgn0263776	CG43693	366	23	12	AstA-EE	1.97296401473364e-14	0.55	0.23	0.16	2.00078280734138e-10
FBgn0000635	Fas2	366	23	12	AstA-EE	1.81394839570255e-13	0.55	0.27	0.16	1.83952506808196e-09
FBgn0032085	CG9555	366	23	12	AstA-EE	3.44207174344148e-12	0.55	0.19	0.08	3.49060495502401e-08
FBgn0286508	Had1	366	23	12	AstA-EE	3.2424331001049e-10	0.55	0.13	0.07	3.28815140681638e-06
FBgn0020912	Ptx1	366	23	12	AstA-EE	1.40760479948723e-09	0.55	0.29	0.18	1.42745202716e-05
FBgn0260470	SP555	366	23	12	AstA-EE	5.73398893957181e-48	0.54	0.25	0.04	5.81483818361977e-44
FBgn0003130	Poxn	366	23	12	AstA-EE	5.1982944085201e-47	0.54	0.19	0.02	5.27159035968023e-43
FBgn0259700	CG42354	366	23	12	AstA-EE	7.69961675889025e-34	0.54	0.31	0.23	7.80818135519061e-30
FBgn0264495	gpp	366	23	12	AstA-EE	1.66589784818943e-29	0.54	0.15	0.17	1.6893870078489e-25
FBgn0265297	pAbp	366	23	12	AstA-EE	9.07853687435431e-29	0.54	0.93	0.76	9.20654424428271e-25
FBgn0263397	Ih	366	23	12	AstA-EE	1.32527041345318e-25	0.54	0.32	0.1	1.34395672628287e-21
FBgn0052177	Ndfip	366	23	12	AstA-EE	2.84923257797551e-24	0.54	0.17	0.1	2.88940675732497e-20
FBgn0037363	Atg17	366	23	12	AstA-EE	4.32311984790705e-23	0.54	0.21	0.15	4.38407583776254e-19
FBgn0261811	pico	366	23	12	AstA-EE	3.26268029997659e-22	0.54	0.17	0.09	3.30868409220626e-18
FBgn0028671	Vha100-1	366	23	12	AstA-EE	3.56719065714661e-22	0.54	0.2	0.1	3.61748804541237e-18
FBgn0052666	Drak	366	23	12	AstA-EE	5.53048816280478e-22	0.54	0.26	0.16	5.60846804590032e-18
FBgn0024921	Tnpo	366	23	12	AstA-EE	5.25951644837541e-17	0.54	0.22	0.18	5.3336756302975e-13
FBgn0038039	CG5196	366	23	12	AstA-EE	1.22238459630328e-16	0.54	0.22	0.1	1.23962021911115e-12
FBgn0029895	CG14441	366	23	12	AstA-EE	1.33896541751984e-16	0.54	0.3	0.2	1.35784482990687e-12
FBgn0024238	Fim	366	23	12	AstA-EE	1.10693090170454e-15	0.54	0.48	0.28	1.12253862741857e-11
FBgn0029979	mahe	366	23	12	AstA-EE	1.20557536886954e-15	0.54	0.27	0.2	1.2225739815706e-11
FBgn0035625	Blimp-1	366	23	12	AstA-EE	2.47464319651381e-14	0.54	0.32	0.24	2.50953566558466e-10
FBgn0261631	CG42714	366	23	12	AstA-EE	2.88044683829694e-13	0.54	0.16	0.05	2.92106113871693e-09
FBgn0260934	par-1	366	23	12	AstA-EE	2.30170038173053e-11	0.54	0.28	0.15	2.33415435711293e-07
FBgn0035498	Fit1	366	23	12	AstA-EE	1.14467031368782e-10	0.54	0.24	0.11	1.16081016511082e-06
FBgn0284257	Ttd14	366	23	12	AstA-EE	1.9406831654615e-10	0.54	0.28	0.14	1.96804679809451e-06
FBgn0261360	CG42637	366	23	12	AstA-EE	2.17827190698314e-30	0.53	0.25	0.13	2.2089855408716e-26
FBgn0085421	Epac	366	23	12	AstA-EE	8.12819491205814e-25	0.53	0.17	0.05	8.24280246031816e-21
FBgn0031002	CG14196	366	23	12	AstA-EE	3.08393914179799e-24	0.53	0.25	0.11	3.12742268369734e-20
FBgn0013688	mt:srRNA	366	23	12	AstA-EE	1.36206654670274e-22	0.53	0.73	0.48	1.38127168501125e-18
FBgn0053182	Kdm4B	366	23	12	AstA-EE	2.36842699971571e-22	0.53	0.26	0.17	2.40182182041171e-18
FBgn0036745	CG7484	366	23	12	AstA-EE	1.80063680150868e-21	0.53	0.2	0.15	1.82602578040995e-17
FBgn0030049	Trf4-1	366	23	12	AstA-EE	2.60383569415738e-20	0.53	0.32	0.25	2.640549777445e-16
FBgn0001291	Jra	366	23	12	AstA-EE	6.39656147737023e-20	0.53	0.27	0.1	6.48675299420115e-16
FBgn0263929	jvl	366	23	12	AstA-EE	7.62576562368344e-20	0.53	0.23	0.23	7.73328891897737e-16
FBgn0262740	Evi5	366	23	12	AstA-EE	5.77077015795249e-19	0.53	0.18	0.17	5.85213801717962e-15
FBgn0086779	step	366	23	12	AstA-EE	2.09027250122896e-18	0.53	0.22	0.09	2.11974534349629e-14
FBgn0261988	Gprk2	366	23	12	AstA-EE	1.77425223682154e-17	0.53	0.18	0.09	1.79926919336073e-13
FBgn0025885	Inos	366	23	12	AstA-EE	2.45717965347191e-15	0.53	0.19	0.1	2.49182588658587e-11
FBgn0046302	CG10650	366	23	12	AstA-EE	8.02551469870489e-15	0.53	0.38	0.18	8.13867445595662e-11
FBgn0050463	Pgant9	366	23	12	AstA-EE	1.80650477502222e-14	0.53	0.17	0.1	1.83197649235004e-10
FBgn0032614	CG13284	366	23	12	AstA-EE	1.56315726332194e-12	0.53	0.25	0.17	1.58519778073478e-08
FBgn0063670	CG40228	366	23	12	AstA-EE	2.04225235997797e-12	0.53	0.25	0.21	2.07104811825366e-08
FBgn0259979	CG17337	366	23	12	AstA-EE	3.42080770175397e-09	0.53	0.21	0.14	3.4690410903487e-05
FBgn0016976	stnA	366	23	12	AstA-EE	1.49984383420127e-47	0.52	0.25	0.03	1.52099163226351e-43
FBgn0013972	Gycalpha99B	366	23	12	AstA-EE	8.13810650897188e-40	0.52	0.22	0.03	8.25285381074838e-36
FBgn0036165	chrb	366	23	12	AstA-EE	1.0892718652907e-37	0.52	0.47	0.29	1.1046305985913e-33
FBgn0039543	CROT	366	23	12	AstA-EE	6.46268721468761e-27	0.52	0.23	0.05	6.5538111044147e-23
FBgn0026592	Fie	366	23	12	AstA-EE	3.55704245916156e-25	0.52	0.17	0.03	3.60719675783574e-21
FBgn0033124	Tsp42Ec	366	23	12	AstA-EE	4.08132852026457e-22	0.52	0.43	0.2	4.1388752524003e-18
FBgn0016701	Rab4	366	23	12	AstA-EE	7.41371977255673e-22	0.52	0.27	0.16	7.51825322134978e-18
FBgn0001078	ftz-f1	366	23	12	AstA-EE	4.03000052491951e-21	0.52	0.27	0.15	4.08682353232088e-17
FBgn0026428	HDAC6	366	23	12	AstA-EE	4.98326395257202e-21	0.52	0.19	0.16	5.05352797430329e-17
FBgn0038034	Cyp9f3	366	23	12	AstA-EE	2.3076462600175e-20	0.52	0.26	0.14	2.34018407228375e-16
FBgn0259685	crb	366	23	12	AstA-EE	2.56034074769137e-20	0.52	0.24	0.08	2.59644155223382e-16
FBgn0040071	tara	366	23	12	AstA-EE	1.31532295554137e-17	0.52	0.18	0.17	1.3338690092145e-13
FBgn0261550	CG42668	366	23	12	AstA-EE	6.63615704947937e-17	0.52	0.26	0.14	6.72972686387703e-13
FBgn0042134	Capr	366	23	12	AstA-EE	1.26714881549832e-16	0.52	0.28	0.17	1.28501561379684e-12
FBgn0086361	alph	366	23	12	AstA-EE	1.76558179592929e-16	0.52	0.21	0.18	1.7904764992519e-12
FBgn0003159	CG2841	366	23	12	AstA-EE	1.07087217557326e-15	0.52	0.26	0.22	1.08597147324884e-11
FBgn0034570	CG10543	366	23	12	AstA-EE	1.39533657334837e-14	0.52	0.15	0.13	1.41501081903259e-10
FBgn0259483	Mob4	366	23	12	AstA-EE	1.72001504438539e-14	0.52	0.27	0.18	1.74426725651122e-10
FBgn0264270	Sxl	366	23	12	AstA-EE	8.34821889043111e-14	0.52	0.29	0.15	8.46592877678619e-10
FBgn0262976	lawc	366	23	12	AstA-EE	1.05679653451956e-13	0.52	0.29	0.22	1.07169736565629e-09
FBgn0011766	E2f1	366	23	12	AstA-EE	2.58266751839262e-13	0.52	0.31	0.22	2.61908313040195e-09
FBgn0039959	CG17514	366	23	12	AstA-EE	4.65381766680065e-12	0.52	0.27	0.13	4.71943649590254e-08
FBgn0041092	tai	366	23	12	AstA-EE	4.92628761376021e-12	0.52	0.3	0.24	4.99574826911423e-08
FBgn0001220	Hsc70-5	366	23	12	AstA-EE	4.62614917068546e-11	0.52	0.3	0.17	4.69137787399213e-07
FBgn0033782	sug	366	23	12	AstA-EE	4.52773046994538e-10	0.52	0.3	0.15	4.59157146957161e-06
FBgn0263346	smash	366	23	12	AstA-EE	2.11881471899678e-08	0.52	0.21	0.15	0.000214869
FBgn0043005	prt	366	23	12	AstA-EE	1.79783735937306e-44	0.51	0.22	0.02	1.82318686614022e-40
FBgn0003091	Pkc53E	366	23	12	AstA-EE	3.10387411802672e-36	0.51	0.11	0.05	3.1476387430909e-32
FBgn0003429	slo	366	23	12	AstA-EE	1.01677650286814e-33	0.51	0.27	0.05	1.03111305155858e-29
FBgn0052017	CG32017	366	23	12	AstA-EE	8.08184042151574e-28	0.51	0.17	0.04	8.19579437145912e-24
FBgn0040493	grsm	366	23	12	AstA-EE	3.61459076152633e-27	0.51	0.17	0.16	3.66555649126385e-23
FBgn0000259	CkIIbeta	366	23	12	AstA-EE	1.10078579955177e-25	0.51	0.24	0.28	1.11630687932545e-21
FBgn0039664	CG2006	366	23	12	AstA-EE	2.6753210981079e-24	0.51	0.31	0.26	2.71304312559123e-20
FBgn0266569	CG42259	366	23	12	AstA-EE	3.79617741485782e-22	0.51	0.16	0.07	3.84970351640732e-18
FBgn0023534	CG17778	366	23	12	AstA-EE	6.91319727620531e-21	0.51	0.15	0.02	7.01067335779981e-17
FBgn0052485	CG32485	366	23	12	AstA-EE	1.56972617751497e-20	0.51	0.11	0.08	1.59185931661793e-16
FBgn0034215	Mtap	366	23	12	AstA-EE	3.37033447107973e-18	0.51	0.3	0.23	3.41785618712195e-14
FBgn0029887	CG3198	366	23	12	AstA-EE	5.73651578965736e-18	0.51	0.27	0.23	5.81740066229153e-14
FBgn0026375	RhoGAPp190	366	23	12	AstA-EE	1.52500394343246e-17	0.51	0.25	0.12	1.54650649903486e-13
FBgn0002413	dco	366	23	12	AstA-EE	1.55150654025289e-17	0.51	0.28	0.21	1.57338278247045e-13
FBgn0003396	shn	366	23	12	AstA-EE	7.71987028437488e-17	0.51	0.29	0.2	7.82872045538457e-13
FBgn0038088	CG10126	366	23	12	AstA-EE	1.21249165383133e-16	0.51	0.25	0.11	1.22958778615035e-12
FBgn0031681	Pgant5	366	23	12	AstA-EE	7.48277927570292e-16	0.51	0.26	0.13	7.58828646349033e-12
FBgn0051635	CG31635	366	23	12	AstA-EE	1.99616103968217e-15	0.51	0.28	0.14	2.02430691034169e-11
FBgn0052850	CG32850	366	23	12	AstA-EE	7.66937095424913e-15	0.51	0.3	0.17	7.77750908470405e-11
FBgn0285963	CG46339	366	23	12	AstA-EE	2.91340966619777e-14	0.51	0.1	0.02	2.95448874249116e-10
FBgn0011217	eff	366	23	12	AstA-EE	6.80038898349967e-14	0.51	0.5	0.37	6.89627446816702e-10
FBgn0033205	CG2064	366	23	12	AstA-EE	8.54177571663194e-14	0.51	0.28	0.16	8.66221475423645e-10
FBgn0033313	Cirl	366	23	12	AstA-EE	1.40871166308549e-12	0.51	0.2	0.11	1.42857449753499e-08
FBgn0051901	Mur29B	366	23	12	AstA-EE	2.85617889715942e-09	0.51	0.3	0.19	2.89645101960936e-05
FBgn0035677	CG13293	366	23	12	AstA-EE	1.69688562402208e-27	0.5	0.19	0.04	1.72081171132079e-23
FBgn0024912	agt	366	23	12	AstA-EE	2.53124607625198e-22	0.5	0.31	0.25	2.56693664592713e-18
FBgn0085408	Shrm	366	23	12	AstA-EE	1.00608869159313e-21	0.5	0.15	0.15	1.0202745421446e-17
FBgn0052066	CG32066	366	23	12	AstA-EE	3.53463528758646e-21	0.5	0.18	0.16	3.58447364514143e-17
FBgn0083975	Nlg4	366	23	12	AstA-EE	1.54491167208764e-20	0.5	0.47	0.38	1.56669492666407e-16
FBgn0262743	Fs(2)Ket	366	23	12	AstA-EE	3.09801596389679e-19	0.5	0.24	0.18	3.14169798898774e-15
FBgn0034071	CG8405	366	23	12	AstA-EE	3.24379555347998e-19	0.5	0.25	0.19	3.28953307078404e-15
FBgn0028341	Ptpmeg2	366	23	12	AstA-EE	7.4331731483683e-19	0.5	0.16	0.13	7.5379808897603e-15
FBgn0261808	cu	366	23	12	AstA-EE	1.62901995041054e-17	0.5	0.23	0.1	1.65198913171133e-13
FBgn0030366	Usp7	366	23	12	AstA-EE	9.80078339661294e-17	0.5	0.28	0.18	9.93897444250518e-13
FBgn0260970	Ubr3	366	23	12	AstA-EE	1.55753508066825e-15	0.5	0.27	0.16	1.57949632530567e-11
FBgn0039132	AP-1sigma	366	23	12	AstA-EE	6.35860884450196e-15	0.5	0.19	0.16	6.44826522920944e-11
FBgn0014010	Rab5	366	23	12	AstA-EE	2.16639849718326e-13	0.5	0.4	0.26	2.19694471599354e-09
FBgn0026401	Nipped-B	366	23	12	AstA-EE	3.58340618785432e-13	0.5	0.28	0.18	3.63393221510306e-09
FBgn0045823	vsg	366	23	12	AstA-EE	2.70156516706898e-12	0.5	0.44	0.34	2.73965723592466e-08
FBgn0036419	CG13482	366	23	12	AstA-EE	3.12811821188777e-12	0.5	0.37	0.22	3.17222467867539e-08
FBgn0030955	CG6891	366	23	12	AstA-EE	7.97411987947211e-12	0.5	0.3	0.18	8.08655496977267e-08
FBgn0038042	Scgbeta	366	23	12	AstA-EE	6.52922430679587e-60	0.49	0.23	0.01	6.62128636952169e-56
FBgn0263199	Galk	366	23	12	AstA-EE	2.87818900479594e-32	0.49	0.13	0.14	2.91877146976356e-28
FBgn0037614	TMEM216	366	23	12	AstA-EE	5.17620656120767e-30	0.49	0.26	0.13	5.2491910737207e-26
FBgn0005612	Sox14	366	23	12	AstA-EE	2.71337900004318e-22	0.49	0.24	0.14	2.75163764394379e-18
FBgn0019662	qm	366	23	12	AstA-EE	5.64369740584045e-22	0.49	0.26	0.14	5.7232735392628e-18
FBgn0031698	Ncoa6	366	23	12	AstA-EE	4.01689705358668e-21	0.49	0.29	0.19	4.07353530204225e-17
FBgn0286828	dind	366	23	12	AstA-EE	2.03662221013402e-20	0.49	0.16	0.12	2.06533858329691e-16
FBgn0266731	lncRNA:CR45204	366	23	12	AstA-EE	3.41072230690206e-19	0.49	0.31	0.22	3.45881349142938e-15
FBgn0250788	beta-Spec	366	23	12	AstA-EE	3.73805525543364e-16	0.49	0.29	0.14	3.79076183453525e-12
FBgn0038662	Mpc1	366	23	12	AstA-EE	1.09948238701907e-15	0.49	0.19	0.16	1.11498508867604e-11
FBgn0004838	Hrb27C	366	23	12	AstA-EE	1.23656837596023e-15	0.49	0.5	0.3	1.25400399006127e-11
FBgn0005640	Eip63E	366	23	12	AstA-EE	2.19622324639651e-14	0.49	0.24	0.16	2.2271899941707e-10
FBgn0030276	Dlic	366	23	12	AstA-EE	3.07693812133759e-14	0.49	0.32	0.24	3.12032294884845e-10
FBgn0026418	Hsc70Cb	366	23	12	AstA-EE	7.99362856358751e-14	0.49	0.2	0.16	8.1063387263341e-10
FBgn0027590	GstE12	366	23	12	AstA-EE	8.00972547915666e-12	0.49	0.34	0.19	8.12266260841277e-08
FBgn0030603	CG5541	366	23	12	AstA-EE	9.28650796387546e-11	0.49	0.23	0.14	9.41744772616611e-07
FBgn0262801	twr	366	23	12	AstA-EE	3.22138548500156e-09	0.49	0.21	0.12	3.26680702034008e-05
FBgn0035035	Samtor	366	23	12	AstA-EE	5.96464658091117e-38	0.48	0.11	0.11	6.04874809770202e-34
FBgn0030230	Rph	366	23	12	AstA-EE	4.91515128755134e-30	0.48	0.2	0.03	4.98445492070582e-26
FBgn0261244	inaE	366	23	12	AstA-EE	6.41352600234453e-27	0.48	0.2	0.04	6.50395671897758e-23
FBgn0010350	Cds	366	23	12	AstA-EE	2.11610536452813e-26	0.48	0.13	0.08	2.14594245016797e-22
FBgn0001296	kar	366	23	12	AstA-EE	2.10727170911995e-23	0.48	0.24	0.07	2.13698424021855e-19
FBgn0032020	strat	366	23	12	AstA-EE	2.95579535726707e-23	0.48	0.07	0.12	2.99747207180454e-19
FBgn0016672	Ipp	366	23	12	AstA-EE	1.50403400216329e-18	0.48	0.24	0.12	1.52524088159379e-14
FBgn0037442	gzl	366	23	12	AstA-EE	5.80988440558695e-18	0.48	0.24	0.16	5.89180377570572e-14
FBgn0024352	Stip1	366	23	12	AstA-EE	1.8115928039941e-17	0.48	0.19	0.16	1.83713626253042e-13
FBgn0285991	hpRNA:CR18854	366	23	12	AstA-EE	2.9835994425776e-17	0.48	0.3	0.23	3.02566819471795e-13
FBgn0033649	pyr	366	23	12	AstA-EE	1.72349338295446e-15	0.48	0.27	0.2	1.74779463965412e-11
FBgn0086532	Spt-I	366	23	12	AstA-EE	4.6578754552119e-14	0.48	0.16	0.13	4.72355149913039e-10
FBgn0002524	lace	366	23	12	AstA-EE	5.68432665332678e-14	0.48	0.21	0.11	5.76447565913869e-10
FBgn0030674	HUWE1	366	23	12	AstA-EE	6.5732944709138e-14	0.48	0.24	0.14	6.66597792295369e-10
FBgn0014906	Hydr2	366	23	12	AstA-EE	2.50695235702089e-13	0.48	0.15	0.09	2.54230038525488e-09
FBgn0024321	NK7.1	366	23	12	AstA-EE	1.95454002421491e-12	0.48	0.26	0.14	1.98209903855634e-08
FBgn0029507	Tsp42Ed	366	23	12	AstA-EE	1.64307092812537e-11	0.48	0.43	0.28	1.66623822821193e-07
FBgn0085261	CG34232	366	23	12	AstA-EE	1.39003322365232e-10	0.48	0.23	0.14	1.40963269210582e-06
FBgn0033222	CG12824	366	23	12	AstA-EE	7.59669363677912e-10	0.48	0.13	0.07	7.7038070170577e-06
FBgn0011582	Dop1R1	366	23	12	AstA-EE	1.9152274092167e-41	0.47	0.14	0.01	1.94223211568666e-37
FBgn0030998	CG14195	366	23	12	AstA-EE	5.40860537012669e-37	0.47	0.14	0.02	5.48486670584548e-33
FBgn0053143	CG33143	366	23	12	AstA-EE	1.30779007805108e-35	0.47	0.11	0.03	1.3262299181516e-31
FBgn0261928	CG42795	366	23	12	AstA-EE	1.35099757989272e-31	0.47	0.11	0.01	1.37004664576921e-27
FBgn0036503	CG13454	366	23	12	AstA-EE	4.62494760482855e-29	0.47	0.1	0.07	4.69015936605663e-25
FBgn0039900	Syt7	366	23	12	AstA-EE	2.32279852708448e-28	0.47	0.2	0.05	2.35554998631637e-24
FBgn0051015	PH4alphaPV	366	23	12	AstA-EE	7.66698665618227e-25	0.47	0.2	0.07	7.77509116803444e-21
FBgn0262476	CG43066	366	23	12	AstA-EE	3.67622740715253e-24	0.47	0.21	0.07	3.72806221359338e-20
FBgn0030790	CG4768	366	23	12	AstA-EE	1.68613526027537e-21	0.47	0.26	0.22	1.70990976744525e-17
FBgn0085432	pan	366	23	12	AstA-EE	1.91503862804854e-18	0.47	0.25	0.1	1.94204067270403e-14
FBgn0264904	asRNA:CR44095	366	23	12	AstA-EE	2.58066259330533e-17	0.47	0.28	0.11	2.61704993587094e-13
FBgn0263873	sick	366	23	12	AstA-EE	6.77358466478032e-16	0.47	0.22	0.09	6.86909220855373e-12
FBgn0259823	CG42404	366	23	12	AstA-EE	1.26965350416769e-15	0.47	0.21	0.1	1.28755561857645e-11
FBgn0020257	Ppa	366	23	12	AstA-EE	4.89965802737868e-15	0.47	0.23	0.21	4.96874320556472e-11
FBgn0013263	Trl	366	23	12	AstA-EE	5.81007297198414e-15	0.47	0.27	0.18	5.89199500088912e-11
FBgn0015299	Ssb-c31a	366	23	12	AstA-EE	9.43530996353145e-15	0.47	0.2	0.17	9.56834783401725e-11
FBgn0022238	lolal	366	23	12	AstA-EE	2.20622098817262e-13	0.47	0.36	0.31	2.23732870410586e-09
FBgn0038542	TyrR	366	23	12	AstA-EE	5.49219582290795e-13	0.47	0.24	0.13	5.56963578401096e-09
FBgn0000721	for	366	23	12	AstA-EE	1.25035586236067e-12	0.47	0.21	0.2	1.26798588001996e-08
FBgn0029893	CG14442	366	23	12	AstA-EE	3.11480737626792e-12	0.47	0.15	0.19	3.1587261602733e-08
FBgn0267033	mamo	366	23	12	AstA-EE	1.24958378306645e-11	0.47	0.39	0.32	1.26720291440769e-07
FBgn0263231	bel	366	23	12	AstA-EE	2.68819594299985e-11	0.47	0.26	0.12	2.72609950579615e-07
FBgn0034501	CG13868	366	23	12	AstA-EE	1.36136723184727e-09	0.47	0.21	0.13	1.38056250981632e-05
FBgn0002121	l(2)gl	366	23	12	AstA-EE	9.91886278546588e-07	0.47	0.25	0.16	0.01
FBgn0035505	Teh2	366	23	12	AstA-EE	1.66216726477482e-37	0.46	0.25	0.04	1.68560382320815e-33
FBgn0039705	Atg16	366	23	12	AstA-EE	5.22322204482257e-28	0.46	0.17	0.03	5.29686947565457e-24
FBgn0250823	gish	366	23	12	AstA-EE	5.31653756919171e-22	0.46	0.16	0.19	5.39150074891731e-18
FBgn0039026	CG7029	366	23	12	AstA-EE	6.19516734428785e-22	0.46	0.26	0.1	6.28251920384231e-18
FBgn0004369	Ptp99A	366	23	12	AstA-EE	1.4636533793427e-17	0.46	0.23	0.16	1.48429089199143e-13
FBgn0011206	bol	366	23	12	AstA-EE	1.04119891117923e-16	0.46	0.17	0.12	1.05587981582686e-12
FBgn0033244	CG8726	366	23	12	AstA-EE	1.71230334720085e-16	0.46	0.26	0.17	1.73644682439638e-12
FBgn0040491	Buffy	366	23	12	AstA-EE	2.18782684829909e-16	0.46	0.16	0.08	2.21867520686011e-12
FBgn0053229	CG33229	366	23	12	AstA-EE	9.22812465454967e-16	0.46	0.15	0.11	9.35824121217882e-12
FBgn0037344	CG2926	366	23	12	AstA-EE	3.58512520047584e-15	0.46	0.16	0.11	3.63567546580255e-11
FBgn0038321	CG6218	366	23	12	AstA-EE	5.49675126593997e-15	0.46	0.15	0.13	5.57425545878973e-11
FBgn0037580	DppIII	366	23	12	AstA-EE	7.41495151410344e-15	0.46	0.16	0.15	7.5195023304523e-11
FBgn0261854	aPKC	366	23	12	AstA-EE	1.06873160243245e-13	0.46	0.22	0.2	1.08380071802675e-09
FBgn0032200	CG5676	366	23	12	AstA-EE	2.08058240223154e-13	0.46	0.21	0.18	2.109918614103e-09
FBgn0033434	CG1902	366	23	12	AstA-EE	4.96055851448982e-13	0.46	0.25	0.17	5.03050238954413e-09
FBgn0013347	TfIIA-S	366	23	12	AstA-EE	8.03264929653281e-13	0.46	0.2	0.17	8.14590965161393e-09
FBgn0030263	CG2076	366	23	12	AstA-EE	2.75484556848334e-12	0.46	0.27	0.15	2.79368889099895e-08
FBgn0034345	CG5174	366	23	12	AstA-EE	1.56506505269753e-11	0.46	0.26	0.2	1.58713246994057e-07
FBgn0030435	CG4645	366	23	12	AstA-EE	2.08031643767308e-11	0.46	0.26	0.19	2.10964889944428e-07
FBgn0000568	Eip75B	366	23	12	AstA-EE	6.48202888931239e-11	0.46	0.32	0.18	6.5734254966517e-07
FBgn0086254	CG6084	366	23	12	AstA-EE	2.18949355291113e-08	0.46	0.34	0.24	0.000222037
FBgn0039562	Gp93	366	23	12	AstA-EE	3.53921300663182e-07	0.46	0.22	0.13	0.00358912
FBgn0020269	mspo	366	23	12	AstA-EE	5.75840050652201e-48	0.45	0.23	0.03	5.83959395366397e-44
FBgn0035042	CG3640	366	23	12	AstA-EE	2.25411723213024e-31	0.45	0.25	0.11	2.28590028510328e-27
FBgn0035424	Larp4B	366	23	12	AstA-EE	5.06965022487479e-22	0.45	0.17	0.19	5.14113229304552e-18
FBgn0029894	CG14440	366	23	12	AstA-EE	1.06288800302938e-21	0.45	0.26	0.18	1.0778747238721e-17
FBgn0052152	CG32152	366	23	12	AstA-EE	1.76013297670808e-21	0.45	0.28	0.19	1.78495085167967e-17
FBgn0015577	alpha-Est9	366	23	12	AstA-EE	3.52485702819241e-21	0.45	0.15	0.14	3.57455751228992e-17
FBgn0037603	CG11753	366	23	12	AstA-EE	2.24275571347238e-16	0.45	0.15	0.14	2.27437856903234e-12
FBgn0037199	CG11137	366	23	12	AstA-EE	9.21700996351643e-16	0.45	0.2	0.17	9.34696980400201e-12
FBgn0260442	rhea	366	23	12	AstA-EE	3.70318923662093e-15	0.45	0.25	0.12	3.75540420485728e-11
FBgn0037592	CG11737	366	23	12	AstA-EE	7.93094375905011e-15	0.45	0.19	0.1	8.04277006605272e-11
FBgn0032378	CycY	366	23	12	AstA-EE	4.39714822277583e-14	0.45	0.23	0.16	4.45914801271697e-10
FBgn0259174	Nedd4	366	23	12	AstA-EE	1.38486296706469e-13	0.45	0.17	0.12	1.4043895349003e-09
FBgn0027588	GCS2alpha	366	23	12	AstA-EE	1.5268128903932e-13	0.45	0.26	0.24	1.54834095214774e-09
FBgn0050423	CG30423	366	23	12	AstA-EE	4.09626679731456e-13	0.45	0.13	0.08	4.1540241591567e-09
FBgn0261641	CG42724	366	23	12	AstA-EE	2.48946783162627e-12	0.45	0.19	0.09	2.5245693280522e-08
FBgn0027095	Manf	366	23	12	AstA-EE	1.24541556727442e-11	0.45	0.22	0.21	1.26297592677299e-07
FBgn0040623	Spase12	366	23	12	AstA-EE	1.10844840218167e-09	0.45	0.17	0.11	1.12407752465243e-05
FBgn0034543	galla-1	366	23	12	AstA-EE	1.14141399139859e-09	0.45	0.28	0.15	1.15750792867731e-05
FBgn0030679	CG8206	366	23	12	AstA-EE	4.92337361243177e-09	0.45	0.25	0.19	4.99279318036706e-05
FBgn0004876	cdi	366	23	12	AstA-EE	1.37867753756678e-06	0.45	0.3	0.25	0.01
FBgn0031116	CG1695	366	23	12	AstA-EE	2.49487398963214e-33	0.44	0.18	0.02	2.53005171288595e-29
FBgn0033204	CG2065	366	23	12	AstA-EE	2.82674616029623e-26	0.44	0.18	0.03	2.86660328115641e-22
FBgn0041087	wun2	366	23	12	AstA-EE	3.233066995764e-24	0.44	0.18	0.03	3.27865324040428e-20
FBgn0038659	EndoA	366	23	12	AstA-EE	4.54932698900899e-19	0.44	0.25	0.14	4.61347249955401e-15
FBgn0002643	mam	366	23	12	AstA-EE	7.96181749688534e-19	0.44	0.24	0.09	8.07407912359142e-15
FBgn0035763	CG8602	366	23	12	AstA-EE	2.31421094599704e-18	0.44	0.25	0.11	2.34684132033559e-14
FBgn0014029	Sep2	366	23	12	AstA-EE	2.3720520347482e-17	0.44	0.16	0.09	2.40549796843815e-13
FBgn0260858	Ykt6	366	23	12	AstA-EE	7.41767021564675e-16	0.44	0.17	0.14	7.52225936568737e-12
FBgn0037130	Syn1	366	23	12	AstA-EE	1.11477019200976e-15	0.44	0.21	0.11	1.1304884517171e-11
FBgn0053526	PNUTS	366	23	12	AstA-EE	5.03186174493772e-15	0.44	0.14	0.12	5.10281099554134e-11
FBgn0044323	Cka	366	23	12	AstA-EE	5.25648261004824e-14	0.44	0.26	0.17	5.33059901484992e-10
FBgn0031717	Oscillin	366	23	12	AstA-EE	5.50861277694262e-14	0.44	0.12	0.04	5.58628421709751e-10
FBgn0038466	CG8907	366	23	12	AstA-EE	8.42623307371129e-13	0.44	0.3	0.14	8.54504296005062e-09
FBgn0011725	twin	366	23	12	AstA-EE	2.98496273306502e-12	0.44	0.27	0.21	3.02705070760123e-08
FBgn0000565	Eip71CD	366	23	12	AstA-EE	3.47382333671481e-11	0.44	0.25	0.11	3.52280424576249e-07
FBgn0030086	CCT2	366	23	12	AstA-EE	6.73348847943121e-11	0.44	0.29	0.21	6.82843066699119e-07
FBgn0029941	CG1677	366	23	12	AstA-EE	1.40064543483155e-10	0.44	0.23	0.15	1.42039453546267e-06
FBgn0003256	rl	366	23	12	AstA-EE	1.61816955561053e-09	0.44	0.15	0.13	1.64098574634463e-05
FBgn0260462	CG12163	366	23	12	AstA-EE	2.62010019306152e-09	0.44	0.29	0.17	2.65704360578368e-05
FBgn0087035	AGO2	366	23	12	AstA-EE	5.03127833034226e-09	0.44	0.24	0.15	5.10221935480008e-05
FBgn0261556	CG42674	366	23	12	AstA-EE	1.48921074738674e-07	0.44	0.17	0.12	0.00151021
FBgn0025615	Torsin	366	23	12	AstA-EE	2.46498468954761e-07	0.44	0.21	0.13	0.00249974
FBgn0014011	Rac2	366	23	12	AstA-EE	2.92020935432683e-06	0.44	0.29	0.19	0.02
FBgn0265487	mbl	366	23	12	AstA-EE	4.1608594414753e-38	0.43	0.69	0.4	4.21952755960011e-34
FBgn0259167	CG42272	366	23	12	AstA-EE	2.53550415286372e-37	0.43	0.11	0.004	2.5712547614191e-33
FBgn0085410	TrissinR	366	23	12	AstA-EE	1.75365445401335e-34	0.43	0.17	0.03	1.77838098181493e-30
FBgn0039092	CG16723	366	23	12	AstA-EE	6.10471465619796e-25	0.43	0.1	0.04	6.19079113285035e-21
FBgn0000064	Ald1	366	23	12	AstA-EE	4.12879189733687e-18	0.43	0.62	0.38	4.18700786308932e-14
FBgn0035400	CG11537	366	23	12	AstA-EE	4.86264357236724e-18	0.43	0.19	0.18	4.93120684673762e-14
FBgn0030958	CR6900	366	23	12	AstA-EE	2.73601129030104e-16	0.43	0.29	0.2	2.77458904949429e-12
FBgn0035533	Cip4	366	23	12	AstA-EE	2.8775808013731e-16	0.43	0.19	0.15	2.91815469067246e-12
FBgn0033802	CG17724	366	23	12	AstA-EE	1.7606005837553e-15	0.43	0.24	0.17	1.78542505198625e-11
FBgn0261954	east	366	23	12	AstA-EE	3.4379754368907e-15	0.43	0.15	0.13	3.48645089055086e-11
FBgn0085638	CG41378	366	23	12	AstA-EE	2.31471124308118e-14	0.43	0.13	0.08	2.34734867160863e-10
FBgn0030748	Traf-like	366	23	12	AstA-EE	9.2554069591922e-14	0.43	0.19	0.11	9.38590819731681e-10
FBgn0035692	Sf3b6	366	23	12	AstA-EE	1.01255844332886e-13	0.43	0.27	0.21	1.02683551737979e-09
FBgn0039266	CG11791	366	23	12	AstA-EE	2.4980367655615e-13	0.43	0.33	0.23	2.53325908395592e-09
FBgn0033010	Atf6	366	23	12	AstA-EE	1.81881354090797e-12	0.43	0.19	0.12	1.84445881183478e-08
FBgn0262109	lncRNA:CR42862	366	23	12	AstA-EE	2.49827811785332e-11	0.43	0.17	0.13	2.53350383931505e-07
FBgn0051721	Trim9	366	23	12	AstA-EE	3.2557734239043e-10	0.43	0.25	0.17	3.30167982918135e-06
FBgn0259481	Mob2	366	23	12	AstA-EE	6.67839544009875e-10	0.43	0.29	0.18	6.77256081580415e-06
FBgn0039563	CG4951	366	23	12	AstA-EE	1.0274569767901e-09	0.43	0.3	0.24	1.04194412016284e-05
FBgn0286784	TER94	366	23	12	AstA-EE	3.10674136423753e-08	0.43	0.24	0.15	0.000315055
FBgn0266182	lncRNA:CR44888	366	23	12	AstA-EE	2.118452106429e-42	0.42	0.24	0.03	2.14832228112965e-38
FBgn0028699	Rh50	366	23	12	AstA-EE	1.06529924040879e-34	0.42	0.23	0.05	1.08031995969855e-30
FBgn0039640	CG14516	366	23	12	AstA-EE	2.99346602828504e-28	0.42	0.18	0.02	3.03567389928386e-24
FBgn0037615	CG11760	366	23	12	AstA-EE	3.15854185587254e-26	0.42	0.24	0.09	3.20307729604034e-22
FBgn0028996	onecut	366	23	12	AstA-EE	1.1014016730974e-25	0.42	0.12	0.01	1.11693143668807e-21
FBgn0067622	LSm-4	366	23	12	AstA-EE	1.29635643709055e-23	0.42	0.24	0.19	1.31463506285352e-19
FBgn0264987	lncRNA:CR44138	366	23	12	AstA-EE	2.58072197180219e-23	0.42	0.19	0.04	2.6171101516046e-19
FBgn0000546	EcR	366	23	12	AstA-EE	6.52297201178073e-23	0.42	0.23	0.07	6.61494591714684e-19
FBgn0085487	CG34458	366	23	12	AstA-EE	1.26418034452262e-22	0.42	0.15	0.02	1.28200528738039e-18
FBgn0037060	CG10508	366	23	12	AstA-EE	1.75423750693847e-17	0.42	0.36	0.34	1.7789722557863e-13
FBgn0031187	Usp2	366	23	12	AstA-EE	3.36208681728838e-16	0.42	0.3	0.22	3.40949224141215e-12
FBgn0038286	CG6966	366	23	12	AstA-EE	6.18844330034006e-16	0.42	0.2	0.18	6.27570035087486e-12
FBgn0261274	Ero1L	366	23	12	AstA-EE	7.81609281090715e-15	0.42	0.25	0.12	7.92629971954094e-11
FBgn0030816	CG16700	366	23	12	AstA-EE	1.00938631130341e-13	0.42	0.21	0.07	1.02361865829279e-09
FBgn0263077	CG43340	366	23	12	AstA-EE	1.00939853644262e-12	0.42	0.23	0.1	1.02363105580646e-08
FBgn0267164	asRNA:CR45604	366	23	12	AstA-EE	2.76152876701306e-12	0.42	0.25	0.19	2.80046632262794e-08
FBgn0013987	MAPk-Ak2	366	23	12	AstA-EE	3.31743439351675e-12	0.42	0.3	0.25	3.36421021846534e-08
FBgn0041210	HDAC4	366	23	12	AstA-EE	4.5930273641711e-12	0.42	0.16	0.11	4.65778905000592e-08
FBgn0010397	LamC	366	23	12	AstA-EE	3.33675673367733e-11	0.42	0.25	0.13	3.38380500362219e-07
FBgn0023458	Rbcn-3A	366	23	12	AstA-EE	4.96483036428618e-11	0.42	0.18	0.14	5.03483447242261e-07
FBgn0028497	CG3530	366	23	12	AstA-EE	7.74098959500305e-11	0.42	0.2	0.11	7.85013754829259e-07
FBgn0283741	prage	366	23	12	AstA-EE	1.90045362100799e-10	0.42	0.22	0.14	1.92725001706421e-06
FBgn0014135	bnl	366	23	12	AstA-EE	2.4002774268553e-10	0.42	0.23	0.13	2.43412133857396e-06
FBgn0085436	Not1	366	23	12	AstA-EE	4.32421788546332e-10	0.42	0.39	0.25	4.38518935764835e-06
FBgn0262124	uex	366	23	12	AstA-EE	1.26513360719283e-09	0.42	0.17	0.14	1.28297199105425e-05
FBgn0036918	Pfdn6	366	23	12	AstA-EE	1.20581337990779e-08	0.42	0.29	0.22	0.000122282
FBgn0259749	mmy	366	23	12	AstA-EE	1.38471254782266e-08	0.42	0.22	0.16	0.000140424
FBgn0037358	elm	366	23	12	AstA-EE	4.29229541193113e-08	0.42	0.29	0.19	0.000435282
FBgn0267330	KdelR	366	23	12	AstA-EE	5.37241574268177e-08	0.42	0.31	0.25	0.000544817
FBgn0029504	CHES-1-like	366	23	12	AstA-EE	3.49582041659926e-07	0.42	0.24	0.18	0.00354511
FBgn0021979	l(2)k09913	366	23	12	AstA-EE	2.0330837349193e-05	0.42	0.31	0.22	0.2
FBgn0034996	CG13575	366	23	12	AstA-EE	1.56178248985562e-44	0.41	0.17	0.02	1.58380362296258e-40
FBgn0016975	stnB	366	23	12	AstA-EE	1.88053524748141e-42	0.41	0.24	0.03	1.90705079447089e-38
FBgn0034935	Orcokinin	366	23	12	AstA-EE	3.48675642789429e-37	0.41	0.51	0.3	3.5359196935276e-33
FBgn0029943	Atg5	366	23	12	AstA-EE	1.79177130625539e-25	0.41	0.23	0.13	1.81703528167359e-21
FBgn0024732	Drep1	366	23	12	AstA-EE	3.94082786797508e-22	0.41	0.14	0.05	3.99639354091353e-18
FBgn0035519	CG1309	366	23	12	AstA-EE	3.75830657358206e-19	0.41	0.15	0.13	3.81129869626957e-15
FBgn0034051	Mlf	366	23	12	AstA-EE	4.87985701799637e-19	0.41	0.11	0.08	4.94866300195012e-15
FBgn0025549	unc-119	366	23	12	AstA-EE	2.56579527330869e-18	0.41	0.25	0.13	2.60197298666234e-14
FBgn0261552	ps	366	23	12	AstA-EE	3.89399046922887e-16	0.41	0.72	0.53	3.948895734845e-12
FBgn0038416	CG17930	366	23	12	AstA-EE	5.06442171646798e-16	0.41	0.21	0.06	5.13583006267018e-12
FBgn0026575	hang	366	23	12	AstA-EE	1.28071057056696e-15	0.41	0.27	0.24	1.29876858961195e-11
FBgn0261710	nocte	366	23	12	AstA-EE	3.14575741433863e-15	0.41	0.14	0.12	3.1901125938808e-11
FBgn0063485	Lasp	366	23	12	AstA-EE	5.21413954213371e-15	0.41	0.28	0.22	5.2876589096778e-11
FBgn0036058	CG6707	366	23	12	AstA-EE	1.00800891525229e-14	0.41	0.2	0.2	1.02222184095734e-10
FBgn0000578	ena	366	23	12	AstA-EE	2.31939820811439e-14	0.41	0.2	0.13	2.3521017228488e-10
FBgn0014870	Psi	366	23	12	AstA-EE	4.58809242415067e-14	0.41	0.17	0.14	4.65278452733119e-10
FBgn0033677	CG8321	366	23	12	AstA-EE	1.04919941126221e-13	0.41	0.18	0.1	1.06399312296101e-09
FBgn0003884	alphaTub84B	366	23	12	AstA-EE	2.80836155897941e-13	0.41	0.33	0.27	2.84795945696102e-09
FBgn0030038	CG1440	366	23	12	AstA-EE	3.19829163645112e-13	0.41	0.26	0.23	3.24338754852508e-09
FBgn0285992	hpRNA:CR46342	366	23	12	AstA-EE	6.44774396217399e-13	0.41	0.17	0.14	6.53865715204064e-09
FBgn0039889	Arl4	366	23	12	AstA-EE	1.23134800485243e-12	0.41	0.24	0.1	1.24871001172085e-08
FBgn0035023	ITP	366	23	12	AstA-EE	1.70251438705547e-12	0.41	0.13	0.08	1.72651983991295e-08
FBgn0036337	AdenoK	366	23	12	AstA-EE	4.74900096829063e-12	0.41	0.19	0.19	4.81596188194352e-08
FBgn0030362	regucalcin	366	23	12	AstA-EE	3.1052762265192e-11	0.41	0.26	0.14	3.14906062131312e-07
FBgn0052441	CG32441	366	23	12	AstA-EE	2.78704512989745e-10	0.41	0.21	0.17	2.826342466229e-06
FBgn0043012	AP-2sigma	366	23	12	AstA-EE	2.9008014533772e-10	0.41	0.15	0.12	2.94170275386982e-06
FBgn0010379	Akt1	366	23	12	AstA-EE	3.95082385556965e-10	0.41	0.24	0.21	4.00653047193318e-06
FBgn0030432	CG4404	366	23	12	AstA-EE	5.2914037803361e-10	0.41	0.24	0.19	5.36601257363884e-06
FBgn0035909	ergic53	366	23	12	AstA-EE	1.67748085159008e-09	0.41	0.29	0.23	1.7011333315975e-05
FBgn0264493	rdx	366	23	12	AstA-EE	2.07115066101147e-08	0.41	0.22	0.15	0.000210035
FBgn0014857	His3.3A	366	23	12	AstA-EE	7.00986094391382e-08	0.41	0.26	0.19	0.00071087
FBgn0034066	CG8397	366	23	12	AstA-EE	7.47524978843525e-08	0.41	0.27	0.19	0.000758065
FBgn0036746	Crtc	366	23	12	AstA-EE	8.65285586776209e-08	0.41	0.28	0.22	0.000877486
FBgn0011726	tsr	366	23	12	AstA-EE	1.33957784140684e-07	0.41	0.44	0.3	0.00135847
FBgn0038037	Cyp9f2	366	23	12	AstA-EE	6.50926640461673e-05	0.41	0.28	0.18	0.66
FBgn0266101	CG44838	366	23	12	AstA-EE	3.06746984250968e-34	0.4	0.21	0.02	3.11072116728906e-30
FBgn0033872	CG6329	366	23	12	AstA-EE	2.04116641055848e-32	0.4	0.18	0.03	2.06994685694736e-28
FBgn0085447	sif	366	23	12	AstA-EE	8.41771970035814e-28	0.4	0.21	0.04	8.53640954813319e-24
FBgn0259822	Ca-beta	366	23	12	AstA-EE	4.28966725849768e-24	0.4	0.14	0.03	4.35015156684249e-20
FBgn0030749	AnxB11	366	23	12	AstA-EE	3.72728390675196e-21	0.4	0.25	0.17	3.77983860983717e-17
FBgn0262103	Sik3	366	23	12	AstA-EE	1.91859578143203e-17	0.4	0.18	0.09	1.94564798195022e-13
FBgn0037251	CG9804	366	23	12	AstA-EE	5.2642813590088e-16	0.4	0.08	0.12	5.33850772617083e-12
FBgn0038735	CG4662	366	23	12	AstA-EE	6.30060899156464e-15	0.4	0.22	0.1	6.3894475783457e-11
FBgn0028563	sut1	366	23	12	AstA-EE	6.37796111023277e-15	0.4	0.17	0.08	6.46789036188705e-11
FBgn0005649	Rox8	366	23	12	AstA-EE	1.75380928220896e-14	0.4	0.18	0.16	1.77853799308811e-10
FBgn0036144	GlcAT-P	366	23	12	AstA-EE	4.11174038675347e-14	0.4	0.14	0.04	4.16971592620669e-10
FBgn0032451	spict	366	23	12	AstA-EE	9.17024733627366e-14	0.4	0.24	0.13	9.29954782371512e-10
FBgn0037012	Rcd2	366	23	12	AstA-EE	3.25502108137042e-13	0.4	0.22	0.17	3.30091687861774e-09
FBgn0003415	skd	366	23	12	AstA-EE	3.72989568445515e-13	0.4	0.24	0.11	3.78248721360596e-09
FBgn0064766	CG7600	366	23	12	AstA-EE	6.70738520501993e-13	0.4	0.25	0.2	6.80195933641071e-09
FBgn0035983	CG4080	366	23	12	AstA-EE	8.82286126977936e-13	0.4	0.22	0.14	8.94726361368325e-09
FBgn0000163	baz	366	23	12	AstA-EE	1.47945074416435e-12	0.4	0.4	0.37	1.50031099965707e-08
FBgn0264776	CG44014	366	23	12	AstA-EE	2.192348802743e-12	0.4	0.17	0.19	2.22326092086167e-08
FBgn0033751	CG8818	366	23	12	AstA-EE	2.94279478257776e-12	0.4	0.28	0.22	2.98428818901211e-08
FBgn0038100	Paip2	366	23	12	AstA-EE	2.53368518649954e-11	0.4	0.25	0.24	2.56941014762918e-07
FBgn0037468	CG1943	366	23	12	AstA-EE	5.20225678424372e-11	0.4	0.32	0.25	5.27560860490156e-07
FBgn0000711	flw	366	23	12	AstA-EE	7.81942715753203e-11	0.4	0.39	0.33	7.92968108045324e-07
FBgn0035528	CG15012	366	23	12	AstA-EE	5.6271196367703e-10	0.4	0.2	0.11	5.70646202364876e-06
FBgn0031170	ABCA	366	23	12	AstA-EE	2.1829398606866e-09	0.4	0.25	0.12	2.21371931272229e-05
FBgn0032482	Pect	366	23	12	AstA-EE	7.47482290450958e-09	0.4	0.16	0.11	7.58021790746316e-05
FBgn0034662	CG13492	366	23	12	AstA-EE	1.5012304491304e-08	0.4	0.29	0.23	0.00015224
FBgn0011336	Stt3B	366	23	12	AstA-EE	3.06910431397764e-08	0.4	0.16	0.19	0.000311238
FBgn0285937	Rab1	366	23	12	AstA-EE	2.8160547263415e-07	0.4	0.33	0.2	0.00285576
FBgn0015229	glec	366	23	12	AstA-EE	1.09975165951995e-05	0.4	0.24	0.18	0.11
FBgn0033257	sand	366	23	12	AstA-EE	3.17279276161987e-61	0.39	0.23	0.01	3.21752913955871e-57
FBgn0039816	CG11317	366	23	12	AstA-EE	1.22990307023012e-51	0.39	0.2	0.01	1.24724470352036e-47
FBgn0000557	eEF1alpha2	366	23	12	AstA-EE	3.71130443751469e-34	0.39	0.24	0.04	3.76363383008365e-30
FBgn0004575	Syn	366	23	12	AstA-EE	3.83978784005314e-26	0.39	0.17	0.04	3.89392884859789e-22
FBgn0085390	Dgk	366	23	12	AstA-EE	4.19023999960802e-26	0.39	0.22	0.06	4.24932238360249e-22
FBgn0262593	Shab	366	23	12	AstA-EE	2.9179349043088e-24	0.39	0.15	0.03	2.95907778645955e-20
FBgn0042135	Gdap2	366	23	12	AstA-EE	2.04020172351887e-20	0.39	0.18	0.21	2.06896856782048e-16
FBgn0027872	rdgBbeta	366	23	12	AstA-EE	1.90114827740367e-19	0.39	0.21	0.07	1.92795446811507e-15
FBgn0058263	MFS17	366	23	12	AstA-EE	7.78958102374172e-18	0.39	0.16	0.17	7.89941411617648e-14
FBgn0033121	Cyp6u1	366	23	12	AstA-EE	6.21905406653674e-16	0.39	0.13	0.1	6.30674272887491e-12
FBgn0004227	nonA	366	23	12	AstA-EE	2.2033523550604e-15	0.39	0.17	0.14	2.23441962326675e-11
FBgn0264542	hwt	366	23	12	AstA-EE	8.0059001614774e-15	0.39	0.18	0.07	8.11878335375424e-11
FBgn0029911	CG14435	366	23	12	AstA-EE	4.89050640791732e-14	0.39	0.3	0.23	4.95946254826895e-10
FBgn0016697	Prosalpha5	366	23	12	AstA-EE	9.14940330767786e-14	0.39	0.12	0.17	9.27840989431612e-10
FBgn0015614	CanB2	366	23	12	AstA-EE	2.16915354450895e-13	0.39	0.29	0.24	2.19973860948653e-09
FBgn0034758	CG13510	366	23	12	AstA-EE	4.98635277024473e-13	0.39	0.35	0.31	5.05666034430519e-09
FBgn0037341	CG12746	366	23	12	AstA-EE	1.2868183363372e-11	0.39	0.13	0.07	1.30496247487955e-07
FBgn0036505	CG7945	366	23	12	AstA-EE	1.35849829484752e-11	0.39	0.16	0.13	1.37765312080487e-07
FBgn0044872	FucTC	366	23	12	AstA-EE	8.27608231859936e-11	0.39	0.19	0.16	8.39277507929161e-07
FBgn0263112	Mitf	366	23	12	AstA-EE	1.39581785979778e-10	0.39	0.34	0.31	1.41549889162093e-06
FBgn0039085	Ugt303B3	366	23	12	AstA-EE	6.27906561198458e-10	0.39	0.11	0.06	6.36760043711356e-06
FBgn0028691	Rpn9	366	23	12	AstA-EE	1.88460513627192e-09	0.39	0.22	0.18	1.91117806869336e-05
FBgn0030520	Pdcd4	366	23	12	AstA-EE	4.6690516276973e-09	0.39	0.35	0.27	4.73488525564783e-05
FBgn0003514	sqh	366	23	12	AstA-EE	1.09694218159126e-08	0.39	0.36	0.23	0.000111241
FBgn0259173	corn	366	23	12	AstA-EE	1.33759031638878e-08	0.39	0.14	0.07	0.000135645
FBgn0036501	CG7272	366	23	12	AstA-EE	4.95521650339495e-08	0.39	0.13	0.07	0.000502509
FBgn0263930	dally	366	23	12	AstA-EE	2.9959127164451e-07	0.39	0.28	0.2	0.00303816
FBgn0267795	Frl	366	23	12	AstA-EE	0.000453235	0.39	0.11	0.09	1
FBgn0035733	CG8641	366	23	12	AstA-EE	2.68359915622516e-40	0.38	0.13	0.004	2.72143790432793e-36
FBgn0008636	hbn	366	23	12	AstA-EE	1.40001656847222e-37	0.38	0.11	0.006	1.41975680208767e-33
FBgn0034168	CG15614	366	23	12	AstA-EE	1.15670722343411e-32	0.38	0.12	0.02	1.17301679528453e-28
FBgn0040370	CG13375	366	23	12	AstA-EE	1.290060753745e-29	0.38	0.13	0.02	1.3082506103728e-25
FBgn0037518	CG2641	366	23	12	AstA-EE	4.98635530223093e-27	0.38	0.22	0.05	5.05666291199238e-23
FBgn0039681	CG7582	366	23	12	AstA-EE	6.12431356409077e-26	0.38	0.19	0.06	6.21066638534445e-22
FBgn0013765	cnn	366	23	12	AstA-EE	3.63531829550276e-21	0.38	0.19	0.05	3.68657628346935e-17
FBgn0263110	CG43367	366	23	12	AstA-EE	3.10697572103902e-20	0.38	0.1	0.1	3.15078407870567e-16
FBgn0038693	unc79	366	23	12	AstA-EE	5.4237074679408e-20	0.38	0.15	0.03	5.50018174323877e-16
FBgn0045073	Stim	366	23	12	AstA-EE	3.98080587707784e-19	0.38	0.1	0.1	4.03693523994464e-15
FBgn0031678	Nepl3	366	23	12	AstA-EE	1.8248550246936e-16	0.38	0.24	0.16	1.85058548054178e-12
FBgn0052053	CG32053	366	23	12	AstA-EE	2.43671481423807e-16	0.38	0.14	0.05	2.47107249311882e-12
FBgn0085236	CG34207	366	23	12	AstA-EE	5.77821660678617e-16	0.38	0.26	0.16	5.85968946094185e-12
FBgn0260429	CG42524	366	23	12	AstA-EE	1.52910494494035e-15	0.38	0.23	0.1	1.55066532466401e-11
FBgn0052685	ZAP3	366	23	12	AstA-EE	2.00749484963868e-15	0.38	0.12	0.14	2.03580052701859e-11
FBgn0039920	CG11360	366	23	12	AstA-EE	2.44416640616841e-15	0.38	0.16	0.05	2.47862915249538e-11
FBgn0266720	Snap24	366	23	12	AstA-EE	4.09398139623548e-14	0.38	0.23	0.13	4.1517065339224e-10
FBgn0013305	Nmda1	366	23	12	AstA-EE	4.19903213975185e-14	0.38	0.26	0.1	4.25823849292235e-10
FBgn0023507	D2hgdh	366	23	12	AstA-EE	1.76774018448379e-13	0.38	0.25	0.09	1.79266532108501e-09
FBgn0038108	CG7518	366	23	12	AstA-EE	5.2153769234154e-13	0.38	0.29	0.3	5.28891373803556e-09
FBgn0262617	Nuak1	366	23	12	AstA-EE	6.54378115226706e-13	0.38	0.18	0.13	6.63604846651403e-09
FBgn0030114	CG17754	366	23	12	AstA-EE	8.01950046172745e-12	0.38	0.25	0.17	8.1325754182378e-08
FBgn0034083	lbk	366	23	12	AstA-EE	3.75425051333471e-11	0.38	0.17	0.08	3.80718544557273e-07
FBgn0032689	CG10413	366	23	12	AstA-EE	5.02009941349151e-11	0.38	0.22	0.12	5.09088281522174e-07
FBgn0086346	ALiX	366	23	12	AstA-EE	1.78843921627485e-10	0.38	0.27	0.14	1.81365620922432e-06
FBgn0034091	mrj	366	23	12	AstA-EE	2.8512392880017e-10	0.38	0.19	0.09	2.89144176196252e-06
FBgn0024814	Clc	366	23	12	AstA-EE	9.76769199803601e-10	0.38	0.25	0.19	9.90541645520831e-06
FBgn0030752	CDC50	366	23	12	AstA-EE	1.1487066942236e-09	0.38	0.21	0.13	1.16490345861216e-05
FBgn0029766	CG15784	366	23	12	AstA-EE	1.25813091044769e-09	0.38	0.42	0.29	1.275870556285e-05
FBgn0037074	CG7324	366	23	12	AstA-EE	3.15971173699503e-09	0.38	0.25	0.18	3.20426367248666e-05
FBgn0260798	Gprk1	366	23	12	AstA-EE	4.22963643852596e-09	0.38	0.17	0.09	4.28927431230918e-05
FBgn0259214	PMCA	366	23	12	AstA-EE	1.11386473353641e-08	0.38	0.15	0.08	0.000112957
FBgn0259734	Nost	366	23	12	AstA-EE	1.24202896293497e-08	0.38	0.26	0.16	0.000125954
FBgn0010825	Gug	366	23	12	AstA-EE	4.81956801648949e-08	0.38	0.2	0.13	0.000488752
FBgn0013576	mtd	366	23	12	AstA-EE	5.8337915691275e-08	0.38	0.16	0.12	0.000591605
FBgn0023510	Rbcn-3B	366	23	12	AstA-EE	1.55112149076498e-07	0.38	0.23	0.17	0.00157299
FBgn0038653	Octalpha2R	366	23	12	AstA-EE	1.70584704229915e-07	0.38	0.11	0.05	0.0017299
FBgn0035147	Gale	366	23	12	AstA-EE	7.03151725940325e-07	0.38	0.23	0.13	0.00713066
FBgn0021872	Xbp1	366	23	12	AstA-EE	1.08480591038578e-06	0.38	0.26	0.18	0.01
FBgn0286785	scb	366	23	12	AstA-EE	2.26306249271815e-06	0.38	0.27	0.22	0.02
FBgn0259938	cwo	366	23	12	AstA-EE	1.30928443674075e-05	0.38	0.2	0.13	0.13
FBgn0031059	CG14229	366	23	12	AstA-EE	5.01825674425316e-05	0.38	0.17	0.13	0.5
FBgn0052105	Lmx1a	366	23	12	AstA-EE	4.50441521417308e-45	0.37	0.22	0.02	4.56792746869292e-41
FBgn0025702	Srpk79D	366	23	12	AstA-EE	1.43495845386527e-27	0.37	0.19	0.04	1.45519136806477e-23
FBgn0032524	Hacd2	366	23	12	AstA-EE	1.75884496681237e-26	0.37	0.11	0.1	1.78364468084442e-22
FBgn0031449	CG31689	366	23	12	AstA-EE	1.39427860347036e-18	0.37	0.23	0.06	1.41393793177929e-14
FBgn0262820	CG43191	366	23	12	AstA-EE	1.74019786423152e-18	0.37	0.23	0.11	1.76473465411719e-14
FBgn0030791	CG9132	366	23	12	AstA-EE	1.61672462814761e-17	0.37	0.2	0.17	1.63952044540449e-13
FBgn0052675	Tango5	366	23	12	AstA-EE	2.73899531567527e-15	0.37	0.26	0.14	2.77761514962629e-11
FBgn0034958	CG3907	366	23	12	AstA-EE	7.76026121010017e-15	0.37	0.18	0.18	7.86968089316259e-11
FBgn0011760	ctp	366	23	12	AstA-EE	1.32375611176539e-13	0.37	0.66	0.51	1.34242107294128e-09
FBgn0010269	Dsor1	366	23	12	AstA-EE	2.72466638583877e-13	0.37	0.17	0.12	2.76308418187909e-09
FBgn0039492	CG6051	366	23	12	AstA-EE	2.13900312594421e-12	0.37	0.16	0.06	2.16916307002002e-08
FBgn0020622	Pi3K21B	366	23	12	AstA-EE	3.45446952238046e-12	0.37	0.27	0.15	3.50317754264602e-08
FBgn0020279	lig	366	23	12	AstA-EE	6.35161163661641e-12	0.37	0.21	0.12	6.4411693606927e-08
FBgn0031571	bark	366	23	12	AstA-EE	9.93814425858955e-12	0.37	0.13	0.09	1.00782720926357e-07
FBgn0267398	Yeti	366	23	12	AstA-EE	6.43179524562283e-11	0.37	0.3	0.17	6.52248355858611e-07
FBgn0043070	MESK2	366	23	12	AstA-EE	9.07092107300218e-11	0.37	0.23	0.21	9.19882106013151e-07
FBgn0010501	Dcp-1	366	23	12	AstA-EE	1.73767666348483e-10	0.37	0.15	0.17	1.76217790443996e-06
FBgn0026324	Taf10b	366	23	12	AstA-EE	1.85116239716226e-10	0.37	0.24	0.14	1.87726378696225e-06
FBgn0030719	eIF5	366	23	12	AstA-EE	2.1619776858101e-10	0.37	0.3	0.26	2.19246157118003e-06
FBgn0026319	Traf4	366	23	12	AstA-EE	8.45419058960438e-10	0.37	0.16	0.07	8.5733946769178e-06
FBgn0050456	CG30456	366	23	12	AstA-EE	1.12458230550903e-09	0.37	0.13	0.1	1.1404389160167e-05
FBgn0263006	SERCA	366	23	12	AstA-EE	1.30492337575594e-09	0.37	0.25	0.12	1.32332279535409e-05
FBgn0031099	CG17065	366	23	12	AstA-EE	1.47996586000095e-09	0.37	0.16	0.11	1.50083337862696e-05
FBgn0033639	CG9003	366	23	12	AstA-EE	1.49644566607984e-09	0.37	0.22	0.16	1.51754554997156e-05
FBgn0032456	MRP	366	23	12	AstA-EE	2.46866207703452e-09	0.37	0.12	0.1	2.50347021232071e-05
FBgn0005648	Pabp2	366	23	12	AstA-EE	2.59560984272636e-09	0.37	0.29	0.23	2.6322079415088e-05
FBgn0010348	Arf79F	366	23	12	AstA-EE	3.25477347569807e-09	0.37	0.39	0.22	3.30066578170542e-05
FBgn0031016	kek5	366	23	12	AstA-EE	4.67906758534219e-09	0.37	0.28	0.16	4.74504243829551e-05
FBgn0028331	l(1)G0289	366	23	12	AstA-EE	4.88255275118371e-09	0.37	0.26	0.13	4.9513967449754e-05
FBgn0030089	AP-1gamma	366	23	12	AstA-EE	5.52444175520211e-09	0.37	0.15	0.14	5.60233638395046e-05
FBgn0261283	SREBP	366	23	12	AstA-EE	7.78682465591345e-09	0.37	0.12	0.1	7.89661888356183e-05
FBgn0020236	ATPCL	366	23	12	AstA-EE	1.13638659961778e-08	0.37	0.22	0.17	0.000115241
FBgn0031298	Atg4a	366	23	12	AstA-EE	2.14655758967151e-08	0.37	0.19	0.13	0.000217682
FBgn0040985	CG6115	366	23	12	AstA-EE	3.41130514474572e-08	0.37	0.35	0.28	0.00034594
FBgn0261554	CG42672	366	23	12	AstA-EE	7.44678895790733e-08	0.37	0.21	0.14	0.000755179
FBgn0036761	MED19	366	23	12	AstA-EE	8.0259347161953e-08	0.37	0.14	0.1	0.00081391
FBgn0001168	h	366	23	12	AstA-EE	1.34561297474174e-07	0.37	0.33	0.27	0.00136459
FBgn0013733	shot	366	23	12	AstA-EE	6.66575927452068e-07	0.37	0.3	0.2	0.00675975
FBgn0015019	CCT3	366	23	12	AstA-EE	8.17351594566571e-07	0.37	0.33	0.25	0.00828876
FBgn0001961	Arpc1	366	23	12	AstA-EE	1.23817182074912e-06	0.37	0.29	0.21	0.01
FBgn0053303	CG33303	366	23	12	AstA-EE	1.49502044017355e-06	0.37	0.2	0.13	0.01
FBgn0033463	CG1513	366	23	12	AstA-EE	1.78144122514959e-06	0.37	0.19	0.16	0.01
FBgn0032005	Snx6	366	23	12	AstA-EE	2.61519300765333e-06	0.37	0.13	0.15	0.02
FBgn0032732	CG15168	366	23	12	AstA-EE	3.29976396166466e-06	0.37	0.18	0.11	0.03
FBgn0267790	rump	366	23	12	AstA-EE	4.56892785527808e-06	0.37	0.24	0.18	0.04
FBgn0003261	Rm62	366	23	12	AstA-EE	4.65597642397143e-06	0.37	0.34	0.22	0.04
FBgn0011648	Mad	366	23	12	AstA-EE	5.59702652251188e-05	0.37	0.16	0.12	0.56
FBgn0000575	emc	366	23	12	AstA-EE	0.000140276	0.37	0.24	0.18	1
FBgn0036770	Prestin	366	23	12	AstA-EE	0.01	0.37	0.16	0.15	1
FBgn0037050	ICA69	366	23	12	AstA-EE	3.86539938116228e-47	0.36	0.08	0.18	3.91990151243667e-43
FBgn0030011	Gbeta5	366	23	12	AstA-EE	1.04782364114348e-24	0.36	0.18	0.05	1.06259795448361e-20
FBgn0016126	CaMKI	366	23	12	AstA-EE	3.47249765420313e-22	0.36	0.2	0.04	3.52145987112739e-18
FBgn0266450	Kr-h1	366	23	12	AstA-EE	1.68720109185795e-21	0.36	0.16	0.21	1.71099062725315e-17
FBgn0264305	CG43783	366	23	12	AstA-EE	5.14043470213012e-20	0.36	0.24	0.09	5.21291483143015e-16
FBgn0000541	E(bx)	366	23	12	AstA-EE	3.19651782761228e-18	0.36	0.24	0.09	3.24158872898162e-14
FBgn0024183	vig	366	23	12	AstA-EE	3.62956664236283e-17	0.36	0.17	0.22	3.68074353202015e-13
FBgn0040730	CG15127	366	23	12	AstA-EE	4.26806235972433e-17	0.36	0.25	0.08	4.32824203899645e-13
FBgn0259170	alpha-Man-Ia	366	23	12	AstA-EE	3.72775831712704e-15	0.36	0.24	0.23	3.78031970939853e-11
FBgn0001308	Khc	366	23	12	AstA-EE	2.41494032570724e-14	0.36	0.17	0.18	2.44899098429971e-10
FBgn0004875	enc	366	23	12	AstA-EE	1.83040210863622e-13	0.36	0.13	0.09	1.85621077836799e-09
FBgn0037760	FBXO11	366	23	12	AstA-EE	2.35523086519694e-13	0.36	0.24	0.11	2.38843962039622e-09
FBgn0039908	Asator	366	23	12	AstA-EE	5.42881274185582e-13	0.36	0.23	0.11	5.50535900151599e-09
FBgn0013683	mt:ND4L	366	23	12	AstA-EE	5.61239583889225e-13	0.36	0.28	0.26	5.69153062022063e-09
FBgn0035370	Non2	366	23	12	AstA-EE	6.95051470400931e-13	0.36	0.18	0.16	7.04851696133584e-09
FBgn0262737	mub	366	23	12	AstA-EE	1.07485031629366e-12	0.36	0.2	0.08	1.09000570575341e-08
FBgn0020497	emb	366	23	12	AstA-EE	1.48385467947875e-12	0.36	0.2	0.2	1.5047770304594e-08
FBgn0039349	Ssadh	366	23	12	AstA-EE	5.3497643342186e-12	0.36	0.17	0.18	5.42519601133108e-08
FBgn0005624	Psc	366	23	12	AstA-EE	5.53165273546566e-12	0.36	0.22	0.1	5.60964903903572e-08
FBgn0051431	CG31431	366	23	12	AstA-EE	5.62449342415628e-11	0.36	0.1	0.08	5.70379878143688e-07
FBgn0030850	stas	366	23	12	AstA-EE	8.14981673235489e-11	0.36	0.22	0.11	8.26472914828109e-07
FBgn0030505	NFAT	366	23	12	AstA-EE	5.40658768511996e-10	0.36	0.19	0.09	5.48282057148015e-06
FBgn0051694	CG31694	366	23	12	AstA-EE	1.29158186880438e-09	0.36	0.15	0.12	1.30979317315452e-05
FBgn0031126	Cyp6v1	366	23	12	AstA-EE	1.65615572256606e-09	0.36	0.24	0.13	1.67950751825424e-05
FBgn0034723	CG13506	366	23	12	AstA-EE	2.04388827601359e-09	0.36	0.12	0.07	2.07270710070539e-05
FBgn0015754	Lis-1	366	23	12	AstA-EE	2.33479405441429e-09	0.36	0.15	0.11	2.36771465058153e-05
FBgn0029512	Aos1	366	23	12	AstA-EE	3.37174433569185e-09	0.36	0.21	0.11	3.4192859308251e-05
FBgn0024804	Dbp80	366	23	12	AstA-EE	3.46848273981545e-09	0.36	0.19	0.09	3.51738834644684e-05
FBgn0037517	CG10086	366	23	12	AstA-EE	4.92383395616759e-09	0.36	0.21	0.16	4.99326001494956e-05
FBgn0050122	CG30122	366	23	12	AstA-EE	1.04553287603428e-08	0.36	0.22	0.11	0.000106027
FBgn0036735	Edc3	366	23	12	AstA-EE	4.9059443105128e-08	0.36	0.23	0.17	0.000497512
FBgn0033402	Myd88	366	23	12	AstA-EE	1.37646048593643e-07	0.36	0.2	0.1	0.00139587
FBgn0032000	CG8372	366	23	12	AstA-EE	1.53005059328478e-07	0.36	0.17	0.12	0.00155162
FBgn0016076	vri	366	23	12	AstA-EE	1.61189650718808e-07	0.36	0.17	0.08	0.00163462
FBgn0010241	Mdr50	366	23	12	AstA-EE	8.13459683214359e-07	0.36	0.16	0.14	0.00824929
FBgn0031418	CG3609	366	23	12	AstA-EE	3.07953187039318e-05	0.36	0.26	0.17	0.31
FBgn0087002	apolpp	366	23	12	AstA-EE	1.33496372247519e-55	0.35	0.23	0.01	1.35378671096209e-51
FBgn0019968	Khc-73	366	23	12	AstA-EE	1.13905366548237e-22	0.35	0.12	0.13	1.15511432216567e-18
FBgn0035842	CG7504	366	23	12	AstA-EE	1.09109328887457e-19	0.35	0.24	0.13	1.1064777042477e-15
FBgn0037472	CG10098	366	23	12	AstA-EE	6.31928156339585e-19	0.35	0.14	0.08	6.40838343343973e-15
FBgn0032026	CG7627	366	23	12	AstA-EE	1.31036306816511e-15	0.35	0.22	0.08	1.32883918742624e-11
FBgn0286813	SRPK	366	23	12	AstA-EE	1.9636349527734e-15	0.35	0.13	0.12	1.9913222056075e-11
FBgn0038453	Arl6IP1	366	23	12	AstA-EE	2.13781088669974e-15	0.35	0.23	0.11	2.16795402020221e-11
FBgn0013799	Deaf1	366	23	12	AstA-EE	4.87800187892883e-15	0.35	0.18	0.14	4.94678170542172e-11
FBgn0038327	Trax	366	23	12	AstA-EE	3.44494404545306e-14	0.35	0.22	0.1	3.49351775649395e-10
FBgn0029174	Fkbp59	366	23	12	AstA-EE	6.04411159181802e-14	0.35	0.19	0.15	6.12933356526266e-10
FBgn0259745	wech	366	23	12	AstA-EE	1.7671689247494e-13	0.35	0.71	0.58	1.79208600658837e-09
FBgn0016756	Usp47	366	23	12	AstA-EE	1.44421425707024e-12	0.35	0.17	0.19	1.46457767809493e-08
FBgn0086372	lap	366	23	12	AstA-EE	2.82732409404125e-12	0.35	0.16	0.09	2.86718936376723e-08
FBgn0050269	CG30269	366	23	12	AstA-EE	5.59441569835071e-12	0.35	0.29	0.25	5.67329695969745e-08
FBgn0050273	CG30273	366	23	12	AstA-EE	6.68023415569756e-12	0.35	0.29	0.25	6.7744254572929e-08
FBgn0266376	lncRNA:CR45018	366	23	12	AstA-EE	7.3377502792827e-12	0.35	0.49	0.42	7.44121255822058e-08
FBgn0022361	Pur-alpha	366	23	12	AstA-EE	2.5429748352e-11	0.35	0.17	0.11	2.57883078037632e-07
FBgn0030869	Socs16D	366	23	12	AstA-EE	2.75096004026345e-11	0.35	0.27	0.22	2.78974857683117e-07
FBgn0035186	CG13912	366	23	12	AstA-EE	1.61796813268849e-10	0.35	0.13	0.07	1.6407814833594e-06
FBgn0004657	mys	366	23	12	AstA-EE	2.84546495831656e-10	0.35	0.21	0.22	2.88558601422882e-06
FBgn0040022	Set1	366	23	12	AstA-EE	6.99308882037361e-10	0.35	0.24	0.16	7.09169137274088e-06
FBgn0262518	Rab8	366	23	12	AstA-EE	9.54417679864572e-10	0.35	0.18	0.19	9.67874969150663e-06
FBgn0085478	Zdhhc8	366	23	12	AstA-EE	2.79911981228957e-09	0.35	0.15	0.11	2.83858740164285e-05
FBgn0014388	sty	366	23	12	AstA-EE	6.15919229795494e-09	0.35	0.34	0.28	6.24603690935611e-05
FBgn0030364	Lsm12	366	23	12	AstA-EE	1.91468758477752e-08	0.35	0.19	0.21	0.000194168
FBgn0043456	Ndf	366	23	12	AstA-EE	4.32633976006243e-08	0.35	0.24	0.15	0.000438734
FBgn0015037	Cyp4p1	366	23	12	AstA-EE	8.76791738451358e-08	0.35	0.16	0.11	0.000889155
FBgn0053977	CG33977	366	23	12	AstA-EE	1.98758970598574e-07	0.35	0.18	0.13	0.00201561
FBgn0004456	mew	366	23	12	AstA-EE	4.03683994400676e-07	0.35	0.32	0.21	0.00409376
FBgn0030403	CG1824	366	23	12	AstA-EE	4.42659532757041e-07	0.35	0.18	0.11	0.00448901
FBgn0086676	spin	366	23	12	AstA-EE	8.05753037965978e-07	0.35	0.21	0.15	0.00817114
FBgn0058045	CG40045	366	23	12	AstA-EE	8.97585147799756e-07	0.35	0.27	0.21	0.00910241
FBgn0044826	Pak3	366	23	12	AstA-EE	1.17010804267792e-05	0.35	0.22	0.18	0.11
FBgn0015245	Hsp60A	366	23	12	AstA-EE	7.05587905901758e-05	0.35	0.25	0.16	0.71
FBgn0000330	cm	366	23	12	AstA-EE	0.000281247	0.35	0.12	0.08	1
FBgn0264492	CkIIalpha	366	23	12	AstA-EE	0.00029372	0.35	0.15	0.12	1
FBgn0036666	TSG101	366	23	12	AstA-EE	7.21475680790966e-25	0.34	0.09	0.13	7.31648487890119e-21
FBgn0266136	Gyc76C	366	23	12	AstA-EE	2.96458555014747e-18	0.34	0.23	0.1	3.00638620640455e-14
FBgn0032240	CG17768	366	23	12	AstA-EE	8.02990705711416e-18	0.34	0.23	0.17	8.14312874661947e-14
FBgn0031106	Syx16	366	23	12	AstA-EE	1.57425568813154e-17	0.34	0.12	0.11	1.59645269333419e-13
FBgn0026076	UBL3	366	23	12	AstA-EE	1.14529233614994e-16	0.34	0.18	0.22	1.16144095808966e-12
FBgn0030581	CG14408	366	23	12	AstA-EE	1.22209493296441e-14	0.34	0.2	0.08	1.23932647151921e-10
FBgn0259228	C3G	366	23	12	AstA-EE	1.8042949221855e-14	0.34	0.21	0.2	1.82973548058832e-10
FBgn0036579	CG5027	366	23	12	AstA-EE	8.05920448770806e-14	0.34	0.13	0.07	8.17283927098474e-10
FBgn0263490	mld	366	23	12	AstA-EE	1.10039997522512e-13	0.34	0.14	0.08	1.1159156148758e-09
FBgn0037758	CG9467	366	23	12	AstA-EE	1.8953349508859e-13	0.34	0.23	0.13	1.92205917369339e-09
FBgn0035833	CG7565	366	23	12	AstA-EE	6.08007404099586e-13	0.34	0.15	0.09	6.1658030849739e-09
FBgn0036856	CG9666	366	23	12	AstA-EE	1.39056917638529e-12	0.34	0.14	0.14	1.41017620177232e-08
FBgn0000464	Lar	366	23	12	AstA-EE	2.09248476401975e-12	0.34	0.12	0.06	2.12198879919243e-08
FBgn0031169	CG1494	366	23	12	AstA-EE	3.09092770087695e-12	0.34	0.25	0.19	3.13450978145931e-08
FBgn0011817	nmo	366	23	12	AstA-EE	1.30443940774859e-10	0.34	0.25	0.13	1.32283200339784e-06
FBgn0259168	mnb	366	23	12	AstA-EE	1.31514820695809e-10	0.34	0.13	0.15	1.33369179667619e-06
FBgn0037551	Arl8	366	23	12	AstA-EE	2.40955034298574e-10	0.34	0.24	0.17	2.44352500282184e-06
FBgn0011826	Pp2B-14D	366	23	12	AstA-EE	2.56134911655768e-10	0.34	0.24	0.16	2.59746413910115e-06
FBgn0028550	Atf3	366	23	12	AstA-EE	6.15614013623475e-10	0.34	0.39	0.34	6.24294171215566e-06
FBgn0004373	fwd	366	23	12	AstA-EE	1.30748700579056e-09	0.34	0.12	0.11	1.32592257257221e-05
FBgn0002645	Map205	366	23	12	AstA-EE	2.75189947064925e-09	0.34	0.24	0.13	2.79070125318541e-05
FBgn0024807	DIP1	366	23	12	AstA-EE	7.04283255822113e-09	0.34	0.17	0.12	7.14213649729205e-05
FBgn0010215	alpha-Cat	366	23	12	AstA-EE	9.28899180204515e-09	0.34	0.22	0.13	9.41996658645399e-05
FBgn0040206	krz	366	23	12	AstA-EE	1.03499357912295e-08	0.34	0.18	0.1	0.000104959
FBgn0052672	Atg8a	366	23	12	AstA-EE	1.09580567778856e-08	0.34	0.39	0.29	0.000111126
FBgn0026181	Rok	366	23	12	AstA-EE	1.35310134525869e-08	0.34	0.16	0.08	0.000137218
FBgn0035142	Hipk	366	23	12	AstA-EE	2.31361152310624e-08	0.34	0.2	0.18	0.000234623
FBgn0036136	Ufd1-like	366	23	12	AstA-EE	3.54392501906888e-08	0.34	0.21	0.16	0.000359389
FBgn0031304	CG4552	366	23	12	AstA-EE	3.72541396826194e-08	0.34	0.17	0.14	0.000377794
FBgn0036398	upSET	366	23	12	AstA-EE	5.60568110657905e-08	0.34	0.13	0.09	0.000568472
FBgn0058160	CG40160	366	23	12	AstA-EE	8.80804732688e-08	0.34	0.18	0.13	0.000893224
FBgn0039969	Fis1	366	23	12	AstA-EE	1.04012860376534e-07	0.34	0.26	0.15	0.00105479
FBgn0032235	CG5096	366	23	12	AstA-EE	1.45490505165167e-07	0.34	0.24	0.21	0.00147542
FBgn0052264	CG32264	366	23	12	AstA-EE	1.86167443116818e-07	0.34	0.24	0.21	0.00188792
FBgn0053129	CG33129	366	23	12	AstA-EE	5.11042902301229e-07	0.34	0.12	0.07	0.00518249
FBgn0283477	SF2	366	23	12	AstA-EE	5.14818122842149e-07	0.34	0.25	0.16	0.00522077
FBgn0011584	Trp1	366	23	12	AstA-EE	6.21802495771376e-07	0.34	0.17	0.12	0.0063057
FBgn0022787	Hel89B	366	23	12	AstA-EE	1.17720475208303e-06	0.34	0.17	0.1	0.01
FBgn0040309	Jafrac1	366	23	12	AstA-EE	1.19871578741593e-06	0.34	0.29	0.21	0.01
FBgn0034282	Mapmodulin	366	23	12	AstA-EE	3.28387554416976e-06	0.34	0.23	0.16	0.03
FBgn0265185	CG44250	366	23	12	AstA-EE	5.33439668886799e-06	0.34	0.38	0.27	0.05
FBgn0040066	wds	366	23	12	AstA-EE	0.0012973	0.34	0.21	0.18	1
FBgn0051219	CG31219	366	23	12	AstA-EE	2.6477707887095e-49	0.33	0.21	0.01	2.6851043568303e-45
FBgn0040653	IM4	366	23	12	AstA-EE	9.23867526842237e-36	0.33	0.14	0.01	9.36894058970713e-32
FBgn0004401	Pep	366	23	12	AstA-EE	7.73130105037194e-27	0.33	0.14	0.23	7.84031239518219e-23
FBgn0052647	CG32647	366	23	12	AstA-EE	2.09871473537692e-20	0.33	0.18	0.04	2.12830661314573e-16
FBgn0033520	Prx2540-1	366	23	12	AstA-EE	2.14455144779979e-19	0.33	0.22	0.07	2.17478962321377e-15
FBgn0005427	ewg	366	23	12	AstA-EE	2.51076023107478e-18	0.33	0.16	0.03	2.54616195033294e-14
FBgn0003218	rdgB	366	23	12	AstA-EE	6.58105969229415e-17	0.33	0.11	0.11	6.67385263395549e-13
FBgn0035997	phol	366	23	12	AstA-EE	2.01540742933272e-16	0.33	0.21	0.06	2.04382467408631e-12
FBgn0035520	CG11586	366	23	12	AstA-EE	5.14959138419063e-16	0.33	0.2	0.22	5.22220062270772e-12
FBgn0035107	mri	366	23	12	AstA-EE	3.45026869956866e-15	0.33	0.13	0.09	3.49891748823258e-11
FBgn0264785	Hph	366	23	12	AstA-EE	1.24615152416666e-12	0.33	0.13	0.16	1.26372226065741e-08
FBgn0261565	Lmpt	366	23	12	AstA-EE	3.79040288981426e-12	0.33	0.16	0.15	3.84384757056064e-08
FBgn0086686	l(3)L1231	366	23	12	AstA-EE	7.06095768303239e-12	0.33	0.21	0.23	7.16051718636315e-08
FBgn0038897	CG5849	366	23	12	AstA-EE	2.62677367101549e-11	0.33	0.16	0.08	2.66381117977681e-07
FBgn0030035	PIG-T	366	23	12	AstA-EE	7.56003929270354e-11	0.33	0.21	0.13	7.66663584673066e-07
FBgn0262871	lute	366	23	12	AstA-EE	1.12866427111758e-10	0.33	0.18	0.07	1.14457843734034e-06
FBgn0023172	RhoGEF2	366	23	12	AstA-EE	1.16552382173037e-10	0.33	0.24	0.12	1.18195770761677e-06
FBgn0038043	CG17202	366	23	12	AstA-EE	1.95490100651762e-10	0.33	0.21	0.17	1.98246511070952e-06
FBgn0087008	e(y)3	366	23	12	AstA-EE	2.13932632376344e-10	0.33	0.16	0.14	2.1694908249285e-06
FBgn0026787	Nhe1	366	23	12	AstA-EE	2.90383529920672e-10	0.33	0.23	0.14	2.94477937692553e-06
FBgn0036448	mop	366	23	12	AstA-EE	3.81412950102362e-10	0.33	0.16	0.12	3.86790872698805e-06
FBgn0003862	trx	366	23	12	AstA-EE	1.32981808324687e-09	0.33	0.24	0.13	1.34856851822065e-05
FBgn0031057	Ubqn	366	23	12	AstA-EE	1.47219676577078e-09	0.33	0.35	0.33	1.49295474016815e-05
FBgn0028552	gammaSnap1	366	23	12	AstA-EE	1.5337303998074e-09	0.33	0.12	0.08	1.55535599844468e-05
FBgn0039936	Gyf	366	23	12	AstA-EE	1.72904841345063e-09	0.33	0.18	0.16	1.75342799608029e-05
FBgn0003204	ras	366	23	12	AstA-EE	1.8642067648039e-09	0.33	0.23	0.1	1.89049208018764e-05
FBgn0026083	tyf	366	23	12	AstA-EE	2.60023229225436e-09	0.33	0.23	0.14	2.63689556757515e-05
FBgn0015320	Ubc2	366	23	12	AstA-EE	5.86887120946781e-09	0.33	0.27	0.22	5.95162229352131e-05
FBgn0031003	CG7889	366	23	12	AstA-EE	6.41597604570824e-09	0.33	0.26	0.22	6.50644130795273e-05
FBgn0261570	raskol	366	23	12	AstA-EE	6.92759215843945e-09	0.33	0.14	0.06	7.02527120787345e-05
FBgn0035236	CG12004	366	23	12	AstA-EE	7.70837840685626e-09	0.33	0.2	0.19	7.81706654239293e-05
FBgn0010313	corto	366	23	12	AstA-EE	1.17010720084458e-08	0.33	0.29	0.3	0.000118661
FBgn0058191	CG40191	366	23	12	AstA-EE	1.21688695257119e-08	0.33	0.24	0.18	0.000123405
FBgn0033236	CG14764	366	23	12	AstA-EE	5.42965655305928e-08	0.33	0.22	0.14	0.000550621
FBgn0031360	CG31937	366	23	12	AstA-EE	4.11346247428817e-07	0.33	0.25	0.19	0.00417146
FBgn0036211	CG5946	366	23	12	AstA-EE	4.1804457817074e-07	0.33	0.15	0.13	0.00423939
FBgn0000567	Eip74EF	366	23	12	AstA-EE	7.03203526586209e-07	0.33	0.23	0.18	0.00713119
FBgn0015776	nrv1	366	23	12	AstA-EE	1.15747096041556e-06	0.33	0.21	0.17	0.01
FBgn0028695	Rpn1	366	23	12	AstA-EE	1.47970087382046e-06	0.33	0.26	0.21	0.01
FBgn0039213	atl	366	23	12	AstA-EE	2.05912484306562e-06	0.33	0.19	0.15	0.02
FBgn0020660	eIF4B	366	23	12	AstA-EE	2.72443800515687e-06	0.33	0.24	0.14	0.02
FBgn0027621	Pfrx	366	23	12	AstA-EE	4.41590979359122e-06	0.33	0.21	0.12	0.04
FBgn0040918	schlank	366	23	12	AstA-EE	1.49718908389712e-05	0.33	0.18	0.12	0.15
FBgn0031213	galectin	366	23	12	AstA-EE	0.000193945	0.33	0.21	0.16	1
FBgn0028879	CG15270	366	23	12	AstA-EE	5.38490476156022e-52	0.32	0.12	0.001	5.46083191869822e-48
FBgn0024913	Actbeta	366	23	12	AstA-EE	5.5335063712364e-36	0.32	0.22	0.03	5.61152881107083e-32
FBgn0039431	plum	366	23	12	AstA-EE	3.05127764007651e-22	0.32	0.18	0.04	3.09430065480159e-18
FBgn0032018	CG7806	366	23	12	AstA-EE	7.26285438626887e-22	0.32	0.18	0.04	7.36526063311526e-18
FBgn0069969	CG40498	366	23	12	AstA-EE	2.38580635308488e-21	0.32	0.14	0.02	2.41944622266338e-17
FBgn0033995	GPHR	366	23	12	AstA-EE	5.53245632755929e-19	0.32	0.16	0.04	5.61046396177788e-15
FBgn0267601	lncRNA:CR45939	366	23	12	AstA-EE	3.58560945857649e-15	0.32	0.24	0.16	3.63616655194242e-11
FBgn0032436	CG5418	366	23	12	AstA-EE	2.57045466732675e-14	0.32	0.24	0.16	2.60669807813606e-10
FBgn0286868	lncRNA:SMRG	366	23	12	AstA-EE	4.91542775301812e-14	0.32	0.3	0.29	4.98473528433568e-10
FBgn0030030	CG1636	366	23	12	AstA-EE	5.50569312978925e-14	0.32	0.12	0.04	5.58332340291928e-10
FBgn0030268	Klp10A	366	23	12	AstA-EE	4.11713032193828e-13	0.32	0.14	0.1	4.17518185947761e-09
FBgn0261403	sxc	366	23	12	AstA-EE	1.8555501995724e-12	0.32	0.11	0.14	1.88171345738637e-08
FBgn0265784	CrebB	366	23	12	AstA-EE	8.96378678043589e-12	0.32	0.18	0.2	9.09017617404003e-08
FBgn0264959	Src42A	366	23	12	AstA-EE	1.91090851992047e-11	0.32	0.25	0.14	1.93785233005135e-07
FBgn0033453	Sting	366	23	12	AstA-EE	3.58415728135006e-11	0.32	0.12	0.11	3.6346938990171e-07
FBgn0260439	Pp2A-29B	366	23	12	AstA-EE	1.54034113330168e-10	0.32	0.2	0.21	1.56205994328123e-06
FBgn0262614	pyd	366	23	12	AstA-EE	1.58861106976912e-10	0.32	0.16	0.1	1.61101048585286e-06
FBgn0259923	Sep4	366	23	12	AstA-EE	1.79565396956422e-10	0.32	0.12	0.08	1.82097269053508e-06
FBgn0036004	Jarid2	366	23	12	AstA-EE	1.81490035226498e-10	0.32	0.12	0.1	1.84049044723191e-06
FBgn0261802	CG42748	366	23	12	AstA-EE	4.66116931568342e-10	0.32	0.14	0.17	4.72689180303456e-06
FBgn0027657	glob1	366	23	12	AstA-EE	5.2924519690742e-10	0.32	0.27	0.13	5.36707554183815e-06
FBgn0265180	CG44245	366	23	12	AstA-EE	1.0687338592846e-09	0.32	0.19	0.16	1.08380300670051e-05
FBgn0037560	CR18228	366	23	12	AstA-EE	1.27550745963455e-09	0.32	0.22	0.17	1.2934921148154e-05
FBgn0003210	rb	366	23	12	AstA-EE	2.84885338479757e-09	0.32	0.12	0.12	2.88902221752321e-05
FBgn0038682	CG5835	366	23	12	AstA-EE	5.39839354007248e-09	0.32	0.25	0.13	5.4745108889875e-05
FBgn0013469	klu	366	23	12	AstA-EE	7.84921812186546e-09	0.32	0.23	0.12	7.95989209738376e-05
FBgn0261674	CG42709	366	23	12	AstA-EE	1.16368150584147e-08	0.32	0.13	0.08	0.000118009
FBgn0030876	CG6762	366	23	12	AstA-EE	1.46367861401252e-08	0.32	0.21	0.1	0.000148432
FBgn0017418	ari-1	366	23	12	AstA-EE	1.72105734494408e-08	0.32	0.24	0.16	0.000174532
FBgn0052000	anne	366	23	12	AstA-EE	6.28686605203025e-08	0.32	0.2	0.1	0.000637551
FBgn0034744	Vps20	366	23	12	AstA-EE	8.14334404101838e-08	0.32	0.23	0.15	0.000825817
FBgn0024236	foi	366	23	12	AstA-EE	4.13511992400881e-07	0.32	0.17	0.1	0.00419343
FBgn0038976	Pfdn5	366	23	12	AstA-EE	1.01469891406676e-06	0.32	0.26	0.15	0.01
FBgn0052428	CG32428	366	23	12	AstA-EE	1.13441306776572e-06	0.32	0.24	0.17	0.01
FBgn0038734	CG11453	366	23	12	AstA-EE	1.69541106334026e-06	0.32	0.14	0.09	0.01
FBgn0032746	CG10470	366	23	12	AstA-EE	4.22331414514366e-06	0.32	0.23	0.18	0.04
FBgn0052549	CG32549	366	23	12	AstA-EE	4.97498434227336e-06	0.32	0.13	0.08	0.05
FBgn0015797	Rab6	366	23	12	AstA-EE	2.12801707651755e-05	0.32	0.17	0.16	0.21
FBgn0013681	mt:ND3	366	23	12	AstA-EE	3.40848632906773e-05	0.32	0.31	0.21	0.34
FBgn0023213	eIF4G1	366	23	12	AstA-EE	5.59335042412914e-05	0.32	0.18	0.15	0.56
FBgn0032015	Ostgamma	366	23	12	AstA-EE	0.000100398	0.32	0.23	0.15	1
FBgn0052626	AMPdeam	366	23	12	AstA-EE	0.000185974	0.32	0.21	0.14	1
FBgn0024947	NTPase	366	23	12	AstA-EE	0.00258681	0.32	0.17	0.14	1
FBgn0031568	CG10019	366	23	12	AstA-EE	1.17605119598321e-48	0.31	0.2	0.01	1.19263351784657e-44
FBgn0033054	CG14591	366	23	12	AstA-EE	4.88857781458246e-39	0.31	0.2	0.02	4.95750676176807e-35
FBgn0030766	mthl1	366	23	12	AstA-EE	8.38258507570985e-39	0.31	0.2	0.02	8.50077952527736e-35
FBgn0030716	CG9170	366	23	12	AstA-EE	1.82231994966038e-33	0.31	0.2	0.03	1.8480146609506e-29
FBgn0039291	CG13663	366	23	12	AstA-EE	1.54425641261729e-26	0.31	0.06	0.1	1.56603042803519e-22
FBgn0260767	CG42565	366	23	12	AstA-EE	4.77069191658494e-24	0.31	0.22	0.1	4.83795867260879e-20
FBgn0020249	stck	366	23	12	AstA-EE	7.61622422560925e-20	0.31	0.11	0.17	7.72361298719034e-16
FBgn0032208	Ufd4	366	23	12	AstA-EE	5.39239572624726e-15	0.31	0.14	0.18	5.46842850598735e-11
FBgn0011666	msi	366	23	12	AstA-EE	6.09137604992613e-15	0.31	0.19	0.05	6.17726445223008e-11
FBgn0044028	Notum	366	23	12	AstA-EE	4.34600406898412e-14	0.31	0.12	0.04	4.4072827263568e-10
FBgn0038980	Octbeta1R	366	23	12	AstA-EE	8.63675219358879e-14	0.31	0.21	0.09	8.75853039951839e-10
FBgn0051038	CG31038	366	23	12	AstA-EE	2.1234828839065e-13	0.31	0.22	0.09	2.15342399256958e-09
FBgn0034417	CG15117	366	23	12	AstA-EE	8.66904300359268e-13	0.31	0.18	0.06	8.79127650994334e-09
FBgn0051550	CG31550	366	23	12	AstA-EE	8.3203908220668e-12	0.31	0.24	0.13	8.43770833265794e-08
FBgn0036844	Mkp3	366	23	12	AstA-EE	9.24517066572183e-12	0.31	0.12	0.13	9.37552757210851e-08
FBgn0024833	AP-1mu	366	23	12	AstA-EE	2.07229094741954e-11	0.31	0.09	0.12	2.10151024977816e-07
FBgn0035333	CG1317	366	23	12	AstA-EE	4.04739092431198e-11	0.31	0.18	0.11	4.10445913634478e-07
FBgn0029711	Usf	366	23	12	AstA-EE	5.18471733272669e-11	0.31	0.18	0.15	5.25782184711814e-07
FBgn0003205	Ras85D	366	23	12	AstA-EE	6.85745878225156e-11	0.31	0.16	0.13	6.9541489510813e-07
FBgn0025455	CycT	366	23	12	AstA-EE	2.28541755034836e-10	0.31	0.16	0.18	2.31764193780827e-06
FBgn0033206	DCTN4-p62	366	23	12	AstA-EE	2.56572386062897e-10	0.31	0.21	0.14	2.60190056706383e-06
FBgn0052772	CG32772	366	23	12	AstA-EE	3.44017944809063e-10	0.31	0.17	0.09	3.48868597830871e-06
FBgn0023388	Dap160	366	23	12	AstA-EE	4.80371114221961e-10	0.31	0.23	0.15	4.87144346932491e-06
FBgn0051324	CG31324	366	23	12	AstA-EE	5.57860397890129e-10	0.31	0.23	0.11	5.6572622950038e-06
FBgn0052296	Mrtf	366	23	12	AstA-EE	2.41972637843332e-09	0.31	0.13	0.13	2.45384452036923e-05
FBgn0039229	Saf-B	366	23	12	AstA-EE	2.77023001611464e-09	0.31	0.23	0.11	2.80929025934186e-05
FBgn0020621	Pkn	366	23	12	AstA-EE	4.23454923821023e-09	0.31	0.12	0.05	4.294256382469e-05
FBgn0031030	Tao	366	23	12	AstA-EE	8.70677681500577e-09	0.31	0.19	0.11	8.82954236809735e-05
FBgn0032600	BuGZ	366	23	12	AstA-EE	8.73817839959849e-09	0.31	0.17	0.16	8.86138671503283e-05
FBgn0085188	CG34159	366	23	12	AstA-EE	1.1272536791206e-08	0.31	0.23	0.16	0.000114315
FBgn0035016	CG4612	366	23	12	AstA-EE	1.299507163464e-08	0.31	0.19	0.12	0.000131783
FBgn0262527	nsl1	366	23	12	AstA-EE	3.48627675173232e-08	0.31	0.26	0.15	0.000353543
FBgn0020767	Spred	366	23	12	AstA-EE	9.30735024915662e-08	0.31	0.16	0.1	0.000943858
FBgn0033906	ReepB	366	23	12	AstA-EE	1.46164754487325e-07	0.31	0.19	0.2	0.00148226
FBgn0052479	Usp10	366	23	12	AstA-EE	2.39022833909554e-07	0.31	0.22	0.16	0.00242393
FBgn0015240	Hr96	366	23	12	AstA-EE	2.60205383808344e-07	0.31	0.13	0.1	0.00263874
FBgn0285955	cv-c	366	23	12	AstA-EE	5.17584285090065e-07	0.31	0.2	0.14	0.00524882
FBgn0020255	Ran	366	23	12	AstA-EE	5.50948101930535e-07	0.31	0.4	0.35	0.00558716
FBgn0039068	CG13827	366	23	12	AstA-EE	1.25180354741822e-06	0.31	0.15	0.09	0.01
FBgn0260960	Baldspot	366	23	12	AstA-EE	1.29476686558925e-06	0.31	0.3	0.25	0.01
FBgn0014133	bif	366	23	12	AstA-EE	1.79187350934787e-06	0.31	0.22	0.16	0.01
FBgn0014930	CG2846	366	23	12	AstA-EE	2.11990088889146e-06	0.31	0.25	0.16	0.02
FBgn0001142	Gs1	366	23	12	AstA-EE	2.12654537393609e-06	0.31	0.19	0.12	0.02
FBgn0037313	CG1161	366	23	12	AstA-EE	2.67555283485933e-06	0.31	0.2	0.17	0.02
FBgn0284243	betaTub56D	366	23	12	AstA-EE	3.90474573062867e-06	0.31	0.31	0.21	0.03
FBgn0029666	CG10803	366	23	12	AstA-EE	3.70148216364756e-05	0.31	0.23	0.19	0.37
FBgn0028686	Rpt3	366	23	12	AstA-EE	3.91431165790826e-05	0.31	0.25	0.21	0.39
FBgn0028687	Rpt1	366	23	12	AstA-EE	5.22923021916432e-05	0.31	0.23	0.17	0.53
FBgn0034436	CG11961	366	23	12	AstA-EE	5.54997743937527e-05	0.31	0.25	0.24	0.56
FBgn0000250	cact	366	23	12	AstA-EE	7.34814673340314e-05	0.31	0.19	0.15	0.74
FBgn0027338	Kap-alpha3	366	23	12	AstA-EE	0.02	0.31	0.17	0.13	1
FBgn0019661	lncRNA:roX1	366	23	12	AstA-EE	3.10620524649347e-43	0.3	0.15	0.006	3.15000274046903e-39
FBgn0085219	CG34190	366	23	12	AstA-EE	7.51817322727044e-41	0.3	0.22	0.03	7.62417946977495e-37
FBgn0260451	CG14042	366	23	12	AstA-EE	8.03034443768267e-36	0.3	0.21	0.02	8.14357229425399e-32
FBgn0052057	dpr10	366	23	12	AstA-EE	1.16047426464133e-35	0.3	0.2	0.02	1.17683695177277e-31
FBgn0011589	Elk	366	23	12	AstA-EE	1.31259987534907e-33	0.3	0.16	0.02	1.33110753359149e-29
FBgn0026616	alpha-Man-IIb	366	23	12	AstA-EE	1.87174478880728e-32	0.3	0.12	0.007	1.89813639032946e-28
FBgn0263344	asRNA:CR43425	366	23	12	AstA-EE	1.11678430257705e-28	0.3	0.22	0.04	1.13253096124339e-24
FBgn0026403	Ndg	366	23	12	AstA-EE	1.56889050364799e-24	0.3	0.21	0.05	1.59101185974943e-20
FBgn0259244	CG42342	366	23	12	AstA-EE	4.87840273565685e-23	0.3	0.21	0.05	4.94718821422962e-19
FBgn0033521	CG12896	366	23	12	AstA-EE	4.79062761673146e-21	0.3	0.21	0.05	4.85817546612738e-17
FBgn0035755	CG14830	366	23	12	AstA-EE	1.44640337625717e-19	0.3	0.18	0.04	1.4667976638624e-15
FBgn0261649	tinc	366	23	12	AstA-EE	9.1435291163086e-17	0.3	0.13	0.03	9.27245287684855e-13
FBgn0052636	lncRNA:CR32636	366	23	12	AstA-EE	5.20889565601319e-16	0.3	0.21	0.08	5.28234108476298e-12
FBgn0047334	BG642312	366	23	12	AstA-EE	1.81918762351553e-15	0.3	0.14	0.06	1.8448381690071e-11
FBgn0000251	cad	366	23	12	AstA-EE	1.19559386141983e-14	0.3	0.25	0.09	1.21245173486585e-10
FBgn0265630	sno	366	23	12	AstA-EE	1.38392397126387e-14	0.3	0.17	0.05	1.40343729925869e-10
FBgn0011474	PR-Set7	366	23	12	AstA-EE	5.97993130215001e-14	0.3	0.15	0.13	6.06424833351033e-10
FBgn0263200	Galt	366	23	12	AstA-EE	1.97071406004764e-13	0.3	0.14	0.18	1.99850112829431e-09
FBgn0261553	CG42671	366	23	12	AstA-EE	2.11424979250645e-13	0.3	0.21	0.08	2.14406071458079e-09
FBgn0037473	CG10068	366	23	12	AstA-EE	8.69043116749503e-13	0.3	0.24	0.13	8.81296624695671e-09
FBgn0033426	CG1814	366	23	12	AstA-EE	1.36193888988399e-12	0.3	0.13	0.08	1.38114222823135e-08
FBgn0036908	TORIP	366	23	12	AstA-EE	8.37689893801863e-12	0.3	0.11	0.13	8.49501321304469e-08
FBgn0263355	CG31688	366	23	12	AstA-EE	1.88319149501109e-11	0.3	0.24	0.25	1.90974449509074e-07
FBgn0004921	Ggamma1	366	23	12	AstA-EE	1.8278970828921e-10	0.3	0.3	0.29	1.85367043176088e-06
FBgn0030502	tth	366	23	12	AstA-EE	5.49570090484303e-10	0.3	0.23	0.2	5.57319028760132e-06
FBgn0002525	Lam	366	23	12	AstA-EE	6.82255167392985e-10	0.3	0.23	0.11	6.91874965253226e-06
FBgn0002641	mal	366	23	12	AstA-EE	1.13767378625803e-09	0.3	0.21	0.11	1.15371498664427e-05
FBgn0012058	Cdc27	366	23	12	AstA-EE	1.44147119707285e-09	0.3	0.22	0.14	1.46179594095158e-05
FBgn0030266	CG11122	366	23	12	AstA-EE	2.11690187645662e-09	0.3	0.14	0.08	2.14675019291465e-05
FBgn0036509	CG7739	366	23	12	AstA-EE	8.06472761826855e-09	0.3	0.21	0.19	8.17844027768613e-05
FBgn0015772	Nak	366	23	12	AstA-EE	9.37783376020095e-09	0.3	0.16	0.16	9.51006121621978e-05
FBgn0086707	ncm	366	23	12	AstA-EE	1.11044659648787e-08	0.3	0.23	0.13	0.00011261
FBgn0263108	BtbVII	366	23	12	AstA-EE	2.34897610022807e-08	0.3	0.17	0.13	0.00023821
FBgn0266124	ghi	366	23	12	AstA-EE	6.25357406979254e-08	0.3	0.2	0.14	0.000634175
FBgn0261794	kcc	366	23	12	AstA-EE	1.43559188625149e-07	0.3	0.14	0.15	0.00145583
FBgn0011300	babo	366	23	12	AstA-EE	1.71927739826903e-07	0.3	0.24	0.16	0.00174352
FBgn0010395	Itgbn	366	23	12	AstA-EE	2.46745078638019e-07	0.3	0.15	0.09	0.00250224
FBgn0031260	Spp	366	23	12	AstA-EE	3.84155910601161e-07	0.3	0.22	0.12	0.00389573
FBgn0010235	Klc	366	23	12	AstA-EE	1.3859903704392e-06	0.3	0.23	0.15	0.01
FBgn0031637	mxt	366	23	12	AstA-EE	1.53728684426866e-06	0.3	0.19	0.11	0.01
FBgn0030734	CG9911	366	23	12	AstA-EE	3.9582955951253e-06	0.3	0.27	0.22	0.04
FBgn0031977	baf	366	23	12	AstA-EE	2.65611827444531e-05	0.3	0.2	0.16	0.26
FBgn0033139	Tsp42Er	366	23	12	AstA-EE	3.97430079451026e-05	0.3	0.15	0.07	0.4
FBgn0032042	CG13398	366	23	12	AstA-EE	0.000120382	0.3	0.2	0.14	1
FBgn0020653	Trxr-1	366	23	12	AstA-EE	0.000167879	0.3	0.37	0.3	1
FBgn0010621	CCT5	366	23	12	AstA-EE	0.02	0.3	0.21	0.19	1
FBgn0051030	CG31030	366	23	12	AstA-EE	1.85603536993239e-49	0.29	0.22	0.01	1.88220546864844e-45
FBgn0037736	side-VII	366	23	12	AstA-EE	1.61310311746404e-45	0.29	0.2	0.01	1.63584787142028e-41
FBgn0051051	CG31051	366	23	12	AstA-EE	3.90115372287626e-45	0.29	0.14	0.004	3.95615999036882e-41
FBgn0038641	ChT	366	23	12	AstA-EE	1.56373996133982e-44	0.29	0.2	0.02	1.58578869479471e-40
FBgn0035538	DopEcR	366	23	12	AstA-EE	6.70632516461222e-30	0.29	0.17	0.02	6.80088434943326e-26
FBgn0040726	dpr1	366	23	12	AstA-EE	5.61469354698527e-29	0.29	0.15	0.01	5.69386072599776e-25
FBgn0051454	CG31454	366	23	12	AstA-EE	3.0836390496604e-24	0.29	0.18	0.03	3.12711836026061e-20
FBgn0000097	aop	366	23	12	AstA-EE	2.75393241320179e-23	0.29	0.08	0.16	2.79276286022793e-19
FBgn0051712	CG31712	366	23	12	AstA-EE	8.17749721409789e-22	0.29	0.08	0.18	8.29279992481667e-18
FBgn0015399	kek1	366	23	12	AstA-EE	1.07623938866719e-21	0.29	0.16	0.03	1.0914143640474e-17
FBgn0259239	CG42337	366	23	12	AstA-EE	1.67098412033109e-19	0.29	0.18	0.05	1.69454499642775e-15
FBgn0044324	Chro	366	23	12	AstA-EE	1.43275799952358e-17	0.29	0.21	0.06	1.45295988731687e-13
FBgn0024179	wit	366	23	12	AstA-EE	1.43784064541481e-15	0.29	0.22	0.08	1.45811419851516e-11
FBgn0023520	CG3857	366	23	12	AstA-EE	1.66070555980754e-15	0.29	0.13	0.06	1.68412150820083e-11
FBgn0039507	mrt	366	23	12	AstA-EE	9.24965718694967e-14	0.29	0.23	0.14	9.38007735328566e-10
FBgn0001215	Hrb98DE	366	23	12	AstA-EE	2.31687740153284e-13	0.29	0.16	0.19	2.34954537289445e-09
FBgn0052544	CG32544	366	23	12	AstA-EE	7.01860652227897e-12	0.29	0.17	0.1	7.1175688742431e-08
FBgn0086358	Tab2	366	23	12	AstA-EE	7.54257742489649e-12	0.29	0.14	0.16	7.64892776658753e-08
FBgn0030243	CG2186	366	23	12	AstA-EE	8.73027318072795e-12	0.29	0.22	0.11	8.85337003257622e-08
FBgn0032455	Pih1D1	366	23	12	AstA-EE	1.58454806719542e-11	0.29	0.14	0.16	1.60689019494288e-07
FBgn0086370	sra	366	23	12	AstA-EE	4.80303662245046e-11	0.29	0.2	0.11	4.87075943882701e-07
FBgn0040010	CG17493	366	23	12	AstA-EE	1.12445400575981e-10	0.29	0.16	0.15	1.14030880724102e-06
FBgn0051809	CG31809	366	23	12	AstA-EE	4.25356153963524e-10	0.29	0.16	0.13	4.3135367573441e-06
FBgn0032717	CG10600	366	23	12	AstA-EE	7.39727155673118e-10	0.29	0.23	0.13	7.50157308568109e-06
FBgn0028577	hfp	366	23	12	AstA-EE	8.68173686555828e-10	0.29	0.22	0.09	8.80414935536265e-06
FBgn0000499	dsh	366	23	12	AstA-EE	1.03580784180041e-09	0.29	0.13	0.14	1.0504127323698e-05
FBgn0261722	fwe	366	23	12	AstA-EE	8.052003988144e-09	0.29	0.12	0.12	8.16553724437683e-05
FBgn0085736	CG40472	366	23	12	AstA-EE	2.34473347232625e-08	0.29	0.27	0.3	0.000237779
FBgn0000307	chif	366	23	12	AstA-EE	3.11795044937237e-08	0.29	0.19	0.08	0.000316191
FBgn0016031	lama	366	23	12	AstA-EE	3.53832258384448e-08	0.29	0.22	0.12	0.000358821
FBgn0030658	CG7872	366	23	12	AstA-EE	4.85434629286548e-08	0.29	0.18	0.17	0.000492279
FBgn0082598	akirin	366	23	12	AstA-EE	5.49220119651067e-08	0.29	0.29	0.28	0.000556964
FBgn0035346	CG1146	366	23	12	AstA-EE	2.61013578403173e-07	0.29	0.22	0.14	0.00264694
FBgn0267350	PI4KIIIalpha	366	23	12	AstA-EE	3.18727734818734e-07	0.29	0.23	0.15	0.00323222
FBgn0032586	Tpr2	366	23	12	AstA-EE	3.23978286700415e-07	0.29	0.23	0.13	0.00328546
FBgn0013679	mt:ND1	366	23	12	AstA-EE	4.02463233490937e-07	0.29	0.42	0.31	0.00408138
FBgn0259834	out	366	23	12	AstA-EE	4.13980653019043e-07	0.29	0.18	0.09	0.00419818
FBgn0014427	CG11899	366	23	12	AstA-EE	5.20562774174323e-07	0.29	0.14	0.15	0.00527903
FBgn0051716	Cnot4	366	23	12	AstA-EE	1.37719928860891e-06	0.29	0.19	0.15	0.01
FBgn0085330	CG34301	366	23	12	AstA-EE	4.4136098471258e-06	0.29	0.2	0.17	0.04
FBgn0004924	Top1	366	23	12	AstA-EE	4.94111488161268e-06	0.29	0.24	0.18	0.05
FBgn0264694	mgr	366	23	12	AstA-EE	7.14443006847717e-06	0.29	0.19	0.13	0.07
FBgn0039955	CG41099	366	23	12	AstA-EE	7.61332566351438e-06	0.29	0.19	0.14	0.07
FBgn0265082	Cdep	366	23	12	AstA-EE	1.16479691719126e-05	0.29	0.2	0.14	0.11
FBgn0030873	CG15814	366	23	12	AstA-EE	1.77887813008689e-05	0.29	0.18	0.14	0.18
FBgn0035375	Pgant6	366	23	12	AstA-EE	2.4608805655686e-05	0.29	0.14	0.11	0.24
FBgn0003175	px	366	23	12	AstA-EE	2.53888096778281e-05	0.29	0.18	0.11	0.25
FBgn0011202	dia	366	23	12	AstA-EE	9.59717976128793e-05	0.29	0.2	0.12	0.97
FBgn0030082	HP1b	366	23	12	AstA-EE	0.000175616	0.29	0.18	0.14	1
FBgn0261396	Rpn3	366	23	12	AstA-EE	0.000214521	0.29	0.22	0.18	1
FBgn0027280	l(1)G0193	366	23	12	AstA-EE	0.01	0.29	0.12	0.08	1
FBgn0004635	rho	366	23	12	AstA-EE	1.10128899234866e-34	0.28	0.21	0.03	1.11681716714078e-30
FBgn0003499	sr	366	23	12	AstA-EE	6.35187662159207e-33	0.28	0.2	0.02	6.44143808195652e-29
FBgn0261041	stj	366	23	12	AstA-EE	2.19775612417712e-29	0.28	0.11	0.005	2.22874448552801e-25
FBgn0035421	nSMase	366	23	12	AstA-EE	2.48536297059599e-28	0.28	0.06	0.11	2.52040658848139e-24
FBgn0031906	CG5160	366	23	12	AstA-EE	5.50306627218476e-27	0.28	0.2	0.03	5.58065950662256e-23
FBgn0033928	Arc2	366	23	12	AstA-EE	1.05894739810598e-23	0.28	0.22	0.05	1.07387855641927e-19
FBgn0000535	eag	366	23	12	AstA-EE	4.5260313402953e-21	0.28	0.1	0.009	4.58984838219346e-17
FBgn0266400	lncRNA:CR45040	366	23	12	AstA-EE	5.11310297786109e-21	0.28	0.22	0.08	5.18519772984894e-17
FBgn0035903	CG6765	366	23	12	AstA-EE	1.53409118841884e-20	0.28	0.21	0.06	1.55572187417555e-16
FBgn0263494	CR43483	366	23	12	AstA-EE	4.8761151989049e-17	0.28	0.23	0.11	4.94486842320946e-13
FBgn0036141	wls	366	23	12	AstA-EE	1.98511371848737e-16	0.28	0.22	0.09	2.01310382191804e-12
FBgn0033738	DUBAI	366	23	12	AstA-EE	5.65538051991107e-15	0.28	0.2	0.06	5.73512138524182e-11
FBgn0034504	CG8929	366	23	12	AstA-EE	1.51889785218908e-13	0.28	0.1	0.13	1.54031431190495e-09
FBgn0042111	CG18766	366	23	12	AstA-EE	2.82445341426766e-12	0.28	0.22	0.1	2.86427820740883e-08
FBgn0033973	HPS1	366	23	12	AstA-EE	7.17164549119394e-12	0.28	0.14	0.06	7.27276569261977e-08
FBgn0082582	tmod	366	23	12	AstA-EE	4.23508451402203e-11	0.28	0.13	0.1	4.29479920566974e-07
FBgn0285970	CG32500	366	23	12	AstA-EE	4.48537155824208e-11	0.28	0.22	0.12	4.54861529721329e-07
FBgn0052857	CG32857	366	23	12	AstA-EE	4.48537155824208e-11	0.28	0.22	0.12	4.54861529721329e-07
FBgn0053502	CG33502	366	23	12	AstA-EE	4.48537155824208e-11	0.28	0.22	0.12	4.54861529721329e-07
FBgn0038412	Zip89B	366	23	12	AstA-EE	4.92687739414426e-11	0.28	0.12	0.08	4.99634636540169e-07
FBgn0036196	CG11658	366	23	12	AstA-EE	2.55607252509586e-10	0.28	0.09	0.11	2.59211314769971e-06
FBgn0002781	mod(mdg4)	366	23	12	AstA-EE	3.67054234078111e-10	0.28	0.21	0.14	3.72229698778613e-06
FBgn0051122	CG31122	366	23	12	AstA-EE	7.45932160954434e-10	0.28	0.13	0.07	7.56449804423891e-06
FBgn0000253	Cam	366	23	12	AstA-EE	2.06223331657471e-09	0.28	0.84	0.71	2.09131080633841e-05
FBgn0000566	Eip55E	366	23	12	AstA-EE	3.57522630725236e-09	0.28	0.13	0.15	3.62563699818462e-05
FBgn0002723	Met	366	23	12	AstA-EE	4.19481766577118e-09	0.28	0.22	0.13	4.25396459485856e-05
FBgn0046692	Stlk	366	23	12	AstA-EE	5.7059004434649e-09	0.28	0.18	0.13	5.78635363971776e-05
FBgn0085426	Rgk3	366	23	12	AstA-EE	1.24018094287677e-08	0.28	0.1	0.03	0.000125767
FBgn0035101	p130CAS	366	23	12	AstA-EE	1.56203052510164e-08	0.28	0.22	0.21	0.000158406
FBgn0052758	Snx27	366	23	12	AstA-EE	3.0843295952625e-08	0.28	0.21	0.12	0.000312782
FBgn0027567	CG8108	366	23	12	AstA-EE	3.28041870353832e-08	0.28	0.18	0.08	0.000332667
FBgn0052476	mthl14	366	23	12	AstA-EE	4.1381326958297e-08	0.28	0.12	0.12	0.000419648
FBgn0038065	Snx3	366	23	12	AstA-EE	6.72731251486412e-08	0.28	0.13	0.17	0.000682217
FBgn0260799	p120ctn	366	23	12	AstA-EE	3.24959704467408e-07	0.28	0.17	0.1	0.00329542
FBgn0003607	Su(var)205	366	23	12	AstA-EE	3.6773963373485e-07	0.28	0.14	0.13	0.00372925
FBgn0003118	pnt	366	23	12	AstA-EE	4.34871053571059e-07	0.28	0.21	0.13	0.00441003
FBgn0263144	bin3	366	23	12	AstA-EE	5.06837869492104e-07	0.28	0.2	0.11	0.00513984
FBgn0034072	Dg	366	23	12	AstA-EE	9.33344629924352e-07	0.28	0.14	0.11	0.00946505
FBgn0011230	poe	366	23	12	AstA-EE	2.2558162142899e-06	0.28	0.14	0.1	0.02
FBgn0036373	Tgi	366	23	12	AstA-EE	2.97310421065469e-06	0.28	0.15	0.07	0.03
FBgn0250746	Prosbeta7	366	23	12	AstA-EE	5.13541903835623e-06	0.28	0.3	0.21	0.05
FBgn0032923	CG9248	366	23	12	AstA-EE	7.66163958834372e-06	0.28	0.17	0.12	0.07
FBgn0262582	cic	366	23	12	AstA-EE	9.38982828442251e-06	0.28	0.15	0.11	0.09
FBgn0086134	Prosalpha2	366	23	12	AstA-EE	1.11497733869905e-05	0.28	0.28	0.23	0.11
FBgn0034354	GstE11	366	23	12	AstA-EE	1.36431623481553e-05	0.28	0.11	0.08	0.13
FBgn0052369	CG32369	366	23	12	AstA-EE	1.94143016429781e-05	0.28	0.16	0.12	0.19
FBgn0052054	CG32054	366	23	12	AstA-EE	2.18959606319757e-05	0.28	0.14	0.07	0.22
FBgn0031682	CG5828	366	23	12	AstA-EE	2.69267458467097e-05	0.28	0.17	0.15	0.27
FBgn0036805	Chmp1	366	23	12	AstA-EE	0.000136475	0.28	0.25	0.17	1
FBgn0034258	eIF3c	366	23	12	AstA-EE	0.000172253	0.28	0.24	0.25	1
FBgn0027066	Eb1	366	23	12	AstA-EE	0.000462131	0.28	0.18	0.12	1
FBgn0086687	Desat1	366	23	12	AstA-EE	0.00184015	0.28	0.21	0.18	1
FBgn0030723	dpr18	366	23	12	AstA-EE	1.63542868330343e-46	0.27	0.21	0.02	1.65848822773801e-42
FBgn0032719	CG17321	366	23	12	AstA-EE	3.99878812076781e-46	0.27	0.17	0.009	4.05517103327064e-42
FBgn0050106	CCHa1-R	366	23	12	AstA-EE	8.86130231937314e-39	0.27	0.2	0.02	8.98624668207631e-35
FBgn0033258	CG8712	366	23	12	AstA-EE	2.08319597352037e-38	0.27	0.2	0.02	2.112569036747e-34
FBgn0015519	nAChRalpha3	366	23	12	AstA-EE	2.83155032933451e-23	0.27	0.22	0.05	2.87147518897813e-19
FBgn0037134	CG7407	366	23	12	AstA-EE	8.24907791429622e-23	0.27	0.19	0.04	8.36538991288779e-19
FBgn0036553	CG17027	366	23	12	AstA-EE	3.28663958968241e-22	0.27	0.2	0.04	3.33298120789694e-18
FBgn0031603	CG15432	366	23	12	AstA-EE	3.88235293690521e-19	0.27	0.07	0.11	3.93709411331557e-15
FBgn0039379	CG5886	366	23	12	AstA-EE	8.81334502570917e-18	0.27	0.16	0.04	8.93761319057167e-14
FBgn0250830	CG12547	366	23	12	AstA-EE	2.70262705093951e-16	0.27	0.21	0.06	2.74073409235776e-12
FBgn0023023	CRMP	366	23	12	AstA-EE	4.74853633335718e-15	0.27	0.13	0.03	4.81549069565752e-11
FBgn0003416	sl	366	23	12	AstA-EE	2.79803910298829e-13	0.27	0.19	0.08	2.83749145434042e-09
FBgn0032938	CG8671	366	23	12	AstA-EE	5.26621603121258e-13	0.27	0.19	0.06	5.34046967725268e-09
FBgn0283666	Rap2l	366	23	12	AstA-EE	1.26552122617439e-12	0.27	0.24	0.1	1.28336507546345e-08
FBgn0030329	prtp	366	23	12	AstA-EE	7.06332615989393e-12	0.27	0.17	0.23	7.16291905874843e-08
FBgn0034057	CG8314	366	23	12	AstA-EE	7.62333246539666e-12	0.27	0.23	0.09	7.73082145315875e-08
FBgn0035989	Tat	366	23	12	AstA-EE	1.88447801134003e-11	0.27	0.2	0.08	1.91104915129992e-07
FBgn0035409	CG14963	366	23	12	AstA-EE	2.13186360167756e-11	0.27	0.22	0.17	2.16192287846122e-07
FBgn0038446	CG14903	366	23	12	AstA-EE	2.4577112712711e-11	0.27	0.09	0.13	2.49236500019602e-07
FBgn0023522	CG11596	366	23	12	AstA-EE	1.94218655131191e-10	0.27	0.2	0.1	1.96957138168541e-06
FBgn0283438	CG46280	366	23	12	AstA-EE	8.49998906863545e-10	0.27	0.24	0.14	8.61983891450321e-06
FBgn0023083	fray	366	23	12	AstA-EE	1.05974110354183e-09	0.27	0.23	0.11	1.07468345310177e-05
FBgn0283682	Ge-1	366	23	12	AstA-EE	2.91800928071466e-09	0.27	0.24	0.15	2.95915321157273e-05
FBgn0045064	bwa	366	23	12	AstA-EE	3.23603817897574e-09	0.27	0.19	0.1	3.28166631729929e-05
FBgn0261986	RASSF8	366	23	12	AstA-EE	3.34544142420139e-09	0.27	0.11	0.03	3.39261214828263e-05
FBgn0260484	HIP	366	23	12	AstA-EE	8.13501598473311e-09	0.27	0.24	0.23	8.24971971011784e-05
FBgn0035357	MEP-1	366	23	12	AstA-EE	1.24286633356556e-08	0.27	0.23	0.14	0.000126039
FBgn0030812	wcy	366	23	12	AstA-EE	1.44685097787187e-08	0.27	0.15	0.12	0.000146725
FBgn0032997	CG17486	366	23	12	AstA-EE	1.58666340574351e-08	0.27	0.17	0.19	0.000160904
FBgn0032699	CG10383	366	23	12	AstA-EE	1.75704563696678e-08	0.27	0.12	0.12	0.000178182
FBgn0028968	gammaCOP	366	23	12	AstA-EE	4.6804691904163e-08	0.27	0.21	0.1	0.000474646
FBgn0004574	Rop	366	23	12	AstA-EE	5.69069581444067e-08	0.27	0.23	0.12	0.000577093
FBgn0020412	JIL-1	366	23	12	AstA-EE	6.59373912526794e-08	0.27	0.23	0.14	0.000668671
FBgn0263351	AP-2mu	366	23	12	AstA-EE	7.33362906698221e-08	0.27	0.13	0.09	0.000743703
FBgn0264501	lncRNA:CR43900	366	23	12	AstA-EE	1.13170252959111e-07	0.27	0.25	0.24	0.00114766
FBgn0027866	CG9776	366	23	12	AstA-EE	1.35878290400887e-07	0.27	0.19	0.1	0.00137794
FBgn0260794	ctrip	366	23	12	AstA-EE	5.49867975564773e-07	0.27	0.2	0.18	0.00557621
FBgn0033504	CAP	366	23	12	AstA-EE	7.18557808352851e-07	0.27	0.25	0.18	0.00728689
FBgn0265137	Spn42Da	366	23	12	AstA-EE	1.03985250216928e-06	0.27	0.13	0.12	0.01
FBgn0016694	Pdp1	366	23	12	AstA-EE	2.13472598179936e-06	0.27	0.44	0.3	0.02
FBgn0033062	Ars2	366	23	12	AstA-EE	2.90963548058483e-06	0.27	0.14	0.07	0.02
FBgn0283469	Vps4	366	23	12	AstA-EE	3.53146820784361e-06	0.27	0.23	0.18	0.03
FBgn0040308	Jafrac2	366	23	12	AstA-EE	4.11168810777278e-06	0.27	0.17	0.17	0.04
FBgn0050154	CG30154	366	23	12	AstA-EE	4.73728515212492e-06	0.27	0.16	0.08	0.04
FBgn0042206	GstD10	366	23	12	AstA-EE	4.85225828495782e-06	0.27	0.13	0.07	0.04
FBgn0031374	Wdr62	366	23	12	AstA-EE	2.71145622901321e-05	0.27	0.14	0.11	0.27
FBgn0032433	Oatp33Ea	366	23	12	AstA-EE	2.83559455032002e-05	0.27	0.25	0.16	0.28
FBgn0262519	Mi-2	366	23	12	AstA-EE	4.49050094127432e-05	0.27	0.12	0.11	0.45
FBgn0265003	koi	366	23	12	AstA-EE	7.52955351814465e-05	0.27	0.18	0.11	0.76
FBgn0031732	CG11149	366	23	12	AstA-EE	0.00011133	0.27	0.14	0.1	1
FBgn0004858	elB	366	23	12	AstA-EE	0.000137537	0.27	0.14	0.12	1
FBgn0259992	CG42489	366	23	12	AstA-EE	0.000144667	0.27	0.23	0.15	1
FBgn0004362	HmgD	366	23	12	AstA-EE	0.00382767	0.27	0.15	0.13	1
FBgn0001202	hook	366	23	12	AstA-EE	7.0440997143568e-37	0.26	0.05	0.12	7.14342152032923e-33
FBgn0038540	CG14321	366	23	12	AstA-EE	8.51562772934494e-37	0.26	0.21	0.02	8.63569808032871e-33
FBgn0025641	DAAM	366	23	12	AstA-EE	8.56027987629634e-29	0.26	0.19	0.02	8.68097982255212e-25
FBgn0028407	Drep3	366	23	12	AstA-EE	4.71017288798974e-27	0.26	0.16	0.03	4.77658632571039e-23
FBgn0034542	Fem-1	366	23	12	AstA-EE	1.31998749375341e-23	0.26	0.21	0.05	1.33859931741533e-19
FBgn0039641	CG14511	366	23	12	AstA-EE	5.22693056229939e-23	0.26	0.2	0.05	5.30063028322781e-19
FBgn0037646	CAHbeta	366	23	12	AstA-EE	1.05425945521953e-19	0.26	0.1	0.08	1.06912451353812e-15
FBgn0003285	rst	366	23	12	AstA-EE	2.7712624260808e-17	0.26	0.17	0.04	2.81033722628854e-13
FBgn0030345	CG1847	366	23	12	AstA-EE	5.47247196381274e-17	0.26	0.16	0.04	5.5496338185025e-13
FBgn0261239	Hr39	366	23	12	AstA-EE	2.7939736568826e-16	0.26	0.21	0.07	2.83336868544464e-12
FBgn0036056	CG6709	366	23	12	AstA-EE	1.39319125212333e-15	0.26	0.22	0.07	1.41283524877827e-11
FBgn0033029	Not3	366	23	12	AstA-EE	1.03347971272282e-13	0.26	0.15	0.21	1.04805177667221e-09
FBgn0039107	CG10300	366	23	12	AstA-EE	2.27171016884054e-13	0.26	0.19	0.06	2.30374128222119e-09
FBgn0031662	CG3792	366	23	12	AstA-EE	7.81248608709644e-13	0.26	0.22	0.09	7.9226421409245e-09
FBgn0015269	Nf1	366	23	12	AstA-EE	1.21696872972229e-12	0.26	0.16	0.05	1.23412798881138e-08
FBgn0266064	GlyS	366	23	12	AstA-EE	1.3814774543054e-12	0.26	0.09	0.14	1.4009562864111e-08
FBgn0029676	HIP-R	366	23	12	AstA-EE	6.38459337087479e-12	0.26	0.22	0.26	6.47461613740413e-08
FBgn0051632	sens-2	366	23	12	AstA-EE	1.15554094900396e-11	0.26	0.14	0.04	1.17183407638491e-07
FBgn0004049	yrt	366	23	12	AstA-EE	7.03586949323926e-11	0.26	0.21	0.09	7.13507525309394e-07
FBgn0015222	Fer1HCH	366	23	12	AstA-EE	7.2089832289773e-11	0.26	0.56	0.37	7.31062989250588e-07
FBgn0052109	CG32109	366	23	12	AstA-EE	2.7989743713138e-10	0.26	0.16	0.16	2.83843990994932e-06
FBgn0264753	Rgk1	366	23	12	AstA-EE	3.57740695635032e-10	0.26	0.15	0.06	3.62784839443486e-06
FBgn0035872	Cpsf6	366	23	12	AstA-EE	6.58292398256298e-10	0.26	0.14	0.16	6.67574321071712e-06
FBgn0036152	CG6175	366	23	12	AstA-EE	2.67615209720547e-09	0.26	0.14	0.1	2.71388584177606e-05
FBgn0034392	MFS15	366	23	12	AstA-EE	3.46312701631932e-09	0.26	0.16	0.08	3.51195710724942e-05
FBgn0019890	Smg5	366	23	12	AstA-EE	7.40131942883837e-09	0.26	0.09	0.11	7.50567803278499e-05
FBgn0052380	SMSr	366	23	12	AstA-EE	9.71677236282561e-09	0.26	0.1	0.03	9.85377885314145e-05
FBgn0036932	CG14184	366	23	12	AstA-EE	1.06365453084702e-08	0.26	0.23	0.14	0.000107865
FBgn0262081	Csk	366	23	12	AstA-EE	1.38643739682505e-08	0.26	0.12	0.1	0.000140599
FBgn0031048	CG12237	366	23	12	AstA-EE	4.27034459709462e-08	0.26	0.17	0.16	0.000433056
FBgn0042693	wrd	366	23	12	AstA-EE	5.92205697540624e-08	0.26	0.14	0.18	0.000600556
FBgn0063493	GstE7	366	23	12	AstA-EE	7.35590483938518e-08	0.26	0.24	0.12	0.000745962
FBgn0038745	CG4538	366	23	12	AstA-EE	2.20630497385017e-07	0.26	0.13	0.14	0.00223741
FBgn0032196	CG5708	366	23	12	AstA-EE	5.44201280872082e-07	0.26	0.16	0.11	0.00551875
FBgn0283680	IP3K2	366	23	12	AstA-EE	1.00596784063685e-06	0.26	0.15	0.08	0.01
FBgn0027363	Stam	366	23	12	AstA-EE	1.1050446941807e-06	0.26	0.22	0.13	0.01
FBgn0015278	Pi3K68D	366	23	12	AstA-EE	1.27423267547022e-06	0.26	0.21	0.14	0.01
FBgn0041180	Tep4	366	23	12	AstA-EE	2.43068541644907e-06	0.26	0.17	0.09	0.02
FBgn0033875	CG6357	366	23	12	AstA-EE	2.84373591563433e-06	0.26	0.11	0.04	0.02
FBgn0030510	CG12177	366	23	12	AstA-EE	2.86243295040616e-06	0.26	0.22	0.14	0.02
FBgn0030747	CG4301	366	23	12	AstA-EE	4.3771212031013e-06	0.26	0.17	0.17	0.04
FBgn0011742	Arp2	366	23	12	AstA-EE	5.67604885393152e-06	0.26	0.24	0.17	0.05
FBgn0033212	LRR	366	23	12	AstA-EE	6.1781061198088e-06	0.26	0.12	0.06	0.06
FBgn0024509	Sec13	366	23	12	AstA-EE	7.98374424640209e-06	0.26	0.16	0.18	0.08
FBgn0250820	meigo	366	23	12	AstA-EE	8.29650491123662e-06	0.26	0.18	0.12	0.08
FBgn0003209	raw	366	23	12	AstA-EE	2.37865032714666e-05	0.26	0.14	0.14	0.24
FBgn0005771	noc	366	23	12	AstA-EE	0.000159613	0.26	0.21	0.15	1
FBgn0031590	CG3702	366	23	12	AstA-EE	0.000202032	0.26	0.19	0.11	1
FBgn0026380	Prosbeta3	366	23	12	AstA-EE	0.000233875	0.26	0.22	0.2	1
FBgn0053533	lectin-37Db	366	23	12	AstA-EE	0.00451412	0.26	0.25	0.23	1
FBgn0004652	fru	366	23	12	AstA-EE	0.00543042	0.26	0.15	0.15	1
FBgn0032233	dpr19	366	23	12	AstA-EE	2.93193405337865e-40	0.25	0.14	0.005	2.97327432353129e-36
FBgn0267728	otk2	366	23	12	AstA-EE	5.05589878619699e-31	0.25	0.16	0.01	5.12718695908237e-27
FBgn0034476	Toll-7	366	23	12	AstA-EE	2.04004586359893e-28	0.25	0.18	0.02	2.06881051027568e-24
FBgn0037689	CG8135	366	23	12	AstA-EE	3.74158026873466e-23	0.25	0.21	0.06	3.79433655052382e-19
FBgn0027086	IleRS	366	23	12	AstA-EE	6.87348637140667e-23	0.25	0.09	0.16	6.97040252924351e-19
FBgn0038063	Octbeta2R	366	23	12	AstA-EE	1.19947075586998e-22	0.25	0.17	0.03	1.21638329352774e-18
FBgn0267661	asRNA:CR45999	366	23	12	AstA-EE	6.86587589347713e-22	0.25	0.12	0.19	6.96268474357516e-18
FBgn0039690	Gnpnat	366	23	12	AstA-EE	2.89397787097332e-21	0.25	0.18	0.03	2.93478295895404e-17
FBgn0010222	Nmdmc	366	23	12	AstA-EE	8.69896566329985e-21	0.25	0.07	0.1	8.82162107915238e-17
FBgn0002973	numb	366	23	12	AstA-EE	2.30102721670703e-20	0.25	0.06	0.1	2.3334717004626e-16
FBgn0034925	CG5339	366	23	12	AstA-EE	3.75712902403954e-20	0.25	0.21	0.05	3.8101045432785e-16
FBgn0261929	5-HT2B	366	23	12	AstA-EE	2.56721126575983e-19	0.25	0.13	0.02	2.60340894460704e-15
FBgn0036032	CG16711	366	23	12	AstA-EE	2.77064758916444e-19	0.25	0.1	0.16	2.80971372017166e-15
FBgn0039945	CG17159	366	23	12	AstA-EE	1.5792873878719e-18	0.25	0.21	0.09	1.60155534004089e-14
FBgn0037754	CG8500	366	23	12	AstA-EE	8.90734683310181e-18	0.25	0.17	0.06	9.03294042344854e-14
FBgn0001222	Hsf	366	23	12	AstA-EE	1.48374946615534e-16	0.25	0.18	0.05	1.50467033362813e-12
FBgn0037718	P58IPK	366	23	12	AstA-EE	1.33183035946553e-15	0.25	0.24	0.08	1.35060916753399e-11
FBgn0051183	CG31183	366	23	12	AstA-EE	4.42896275973321e-15	0.25	0.17	0.06	4.49141113464545e-11
FBgn0021760	chb	366	23	12	AstA-EE	7.17417021381829e-15	0.25	0.23	0.08	7.27532601383313e-11
FBgn0000449	dib	366	23	12	AstA-EE	7.39482974849359e-15	0.25	0.22	0.09	7.49909684794735e-11
FBgn0262866	S6kII	366	23	12	AstA-EE	2.65933432891169e-13	0.25	0.22	0.13	2.69683094294935e-09
FBgn0038016	MBD-R2	366	23	12	AstA-EE	5.47943963827401e-13	0.25	0.2	0.07	5.55669973717368e-09
FBgn0085412	CG34383	366	23	12	AstA-EE	7.325437851399e-12	0.25	0.14	0.04	7.42872652510373e-08
FBgn0010105	comm	366	23	12	AstA-EE	7.72717808886888e-12	0.25	0.14	0.04	7.83613129992193e-08
FBgn0031598	Vps53	366	23	12	AstA-EE	2.11126654596694e-11	0.25	0.16	0.08	2.14103540426508e-07
FBgn0052179	Krn	366	23	12	AstA-EE	3.78895503661322e-11	0.25	0.2	0.08	3.84237930262946e-07
FBgn0025866	CalpB	366	23	12	AstA-EE	3.99305069833823e-11	0.25	0.2	0.08	4.0493527131848e-07
FBgn0267252	Ggamma30A	366	23	12	AstA-EE	4.31475145491273e-11	0.25	0.17	0.06	4.375589450427e-07
FBgn0036134	FoxK	366	23	12	AstA-EE	6.22043365723653e-11	0.25	0.22	0.11	6.30814177180356e-07
FBgn0029932	CG4607	366	23	12	AstA-EE	2.03782196776605e-10	0.25	0.11	0.16	2.06655525751155e-06
FBgn0259234	Camta	366	23	12	AstA-EE	2.93415859653262e-10	0.25	0.22	0.11	2.97553023274373e-06
FBgn0085423	GramD1B	366	23	12	AstA-EE	8.40270310801586e-10	0.25	0.22	0.1	8.52118122183888e-06
FBgn0053155	CG33155	366	23	12	AstA-EE	1.71166175672548e-09	0.25	0.26	0.28	1.73579618749531e-05
FBgn0051687	CG31687	366	23	12	AstA-EE	2.49827672089868e-09	0.25	0.24	0.23	2.53350242266335e-05
FBgn0011754	PhKgamma	366	23	12	AstA-EE	3.63425537833758e-09	0.25	0.1	0.09	3.68549837917214e-05
FBgn0261064	Rbsn-5	366	23	12	AstA-EE	4.23371337211712e-09	0.25	0.2	0.09	4.29340873066397e-05
FBgn0023506	Es2	366	23	12	AstA-EE	9.91958215278563e-09	0.25	0.18	0.1	0.000100594
FBgn0083962	CG34126	366	23	12	AstA-EE	5.83580073816005e-08	0.25	0.21	0.22	0.000591809
FBgn0033021	CG10417	366	23	12	AstA-EE	6.42835906232862e-08	0.25	0.2	0.13	0.0006519
FBgn0002174	CG5504	366	23	12	AstA-EE	1.02508262281244e-07	0.25	0.21	0.1	0.00103954
FBgn0039633	CG11873	366	23	12	AstA-EE	1.68150860723275e-07	0.25	0.12	0.04	0.00170522
FBgn0028734	Fmr1	366	23	12	AstA-EE	3.921942573157e-07	0.25	0.21	0.13	0.00397724
FBgn0267791	HnRNP-K	366	23	12	AstA-EE	6.69935757864614e-07	0.25	0.25	0.23	0.00679382
FBgn0261792	snRNP-U1-C	366	23	12	AstA-EE	6.97864984210456e-07	0.25	0.17	0.14	0.00707705
FBgn0032147	IP3K1	366	23	12	AstA-EE	7.78222161285531e-07	0.25	0.24	0.22	0.00789195
FBgn0043884	mask	366	23	12	AstA-EE	8.26271950312396e-07	0.25	0.14	0.14	0.00837922
FBgn0052856	CG32856	366	23	12	AstA-EE	1.75290226279681e-06	0.25	0.22	0.14	0.01
FBgn0052638	CG32638	366	23	12	AstA-EE	2.17769299166216e-06	0.25	0.13	0.11	0.02
FBgn0036053	iPLA2-VIA	366	23	12	AstA-EE	2.19165975021926e-06	0.25	0.16	0.11	0.02
FBgn0034312	CG10916	366	23	12	AstA-EE	2.5387867833527e-06	0.25	0.11	0.07	0.02
FBgn0036205	CG14131	366	23	12	AstA-EE	3.58094573600239e-06	0.25	0.18	0.13	0.03
FBgn0015949	hrg	366	23	12	AstA-EE	4.10026073244251e-06	0.25	0.12	0.1	0.04
FBgn0034350	CG5189	366	23	12	AstA-EE	4.45943122676765e-06	0.25	0.25	0.27	0.04
FBgn0050035	Tret1-1	366	23	12	AstA-EE	1.00852950361381e-05	0.25	0.16	0.11	0.1
FBgn0037231	Vps24	366	23	12	AstA-EE	1.30934646932346e-05	0.25	0.11	0.08	0.13
FBgn0263599	l(3)72Ab	366	23	12	AstA-EE	2.01749697021667e-05	0.25	0.12	0.1	0.2
FBgn0086371	poly	366	23	12	AstA-EE	2.12416402208093e-05	0.25	0.17	0.14	0.21
FBgn0032633	Lrch	366	23	12	AstA-EE	4.64525561616671e-05	0.25	0.15	0.12	0.47
FBgn0266918	CG32486	366	23	12	AstA-EE	6.12351918511217e-05	0.25	0.21	0.15	0.62
FBgn0032218	CG5381	366	23	12	AstA-EE	9.30839940004787e-05	0.25	0.17	0.13	0.94
FBgn0038438	Der-2	366	23	12	AstA-EE	0.000119266	0.25	0.15	0.13	1
FBgn0027329	CCT6	366	23	12	AstA-EE	0.000167636	0.25	0.25	0.17	1
FBgn0263852	Dad1	366	23	12	AstA-EE	0.000447718	0.25	0.16	0.09	1
FBgn0037700	CG8149	366	23	12	AstA-EE	0.01	0.25	0.2	0.19	1
